# Supplementary material for: Gene expression analyses of immune responses in Atlantic salmon during early stages of infection by salmon louse (Lepeophtheirus salmonis) revealed bi-phasic responses coinciding with the copepod-chalimus transition
Source: BMC Genomics. 2011 Mar 7;12:141. doi: 10.1186/1471-2164-12-141 (PMC3062619; doi:10.1186/1471-2164-12-141)
Supplement: Additional file 1 — Differentially expressed genes, complete microarray results. [file 1471-2164-12-141-S1.XLS]

## Sheet: Sheet1
Additional file 1: The differentially expressed genes, complete microarray results
Genes are selected by criteria: log2-ER > |0.8| and p < 0.01, (sample t-test, null hypothesis log2ER = 0)
Skin, data are log2-ER
Probe ID	Name	Day1-1	Day1-2	Day1-3	Day1-4	Day3-1	Day3-2	Day3-3	Day3-4	Day5-1	Day5-2	Day5-3	Day5-4	Day10-1	Day10-2	Day10-3	Day10-4	Day15-1	Day15-2	Day15-3	Day15-4
Omy#S18535430	protein phosphatase 1D [Homo sapiens]	0.38397	1.67263	0.184324	1.5421					1.55902	2.83196	2.63444		0.129064			0.125189	0.321736	1.38762		-0.115763
Ssa#S48434567	Unknown	1.01616	0.412188	1.0408	0.322974	0.592804	0.060932				0.347991	0.337098				0.0540807	0.00617919	-0.026401			0.0311163
Ssa#KSS2925	Unknown	-1.49233	-1.18972	-1.51258	-0.922227	-1.60241	-1.54795	-0.948505	-1.84934	-1.33973	-1.33601	-1.40207	-1.32159	-0.210824	0.0772312	-1.19101	-0.148009	-0.687531	-0.390542	-0.329144	-0.782986
Ssa#S24639607	caspase 3A [Salmo salar]	-1.38962	-1.45115	-1.17818	-0.860394	-0.364084	-0.695206	-0.429769	-0.450738	-0.667225	-0.693917			-0.300664	0.397334		-0.422966	-0.703814	0.262361	-0.120405	-0.0374441
Ssa#KSS2228	Unknown	1.50678	0.587247	1.09827	1.13195	1.02231	1.04338	-0.0683275		0.79768	0.570035	0.328658	0.230124	0.344519	0.358856			0.188225		-0.309491	0.295888
Ssa#S31981379	transmembrane protein 170 [Homo sapiens]	2.79229	2.78299	2.83647	3.46292	1.98416	2.11794	2.03774	2.1072	1.58795	2.45756	3.47638	1.83401	-0.472264	0.193365	1.54725	0.759443	2.91036	0.717817	0.717649	1.4202
Ssa#GRASP209154567	Kelch-like protein 13 [Salmo salar]	-0.660885	-1.49792	-1.38512	-0.994942	-0.511395	-0.483162		-0.485861	-0.523403	-0.6378	-0.619305	-0.3633	0.626112	0.650848	-0.413846	-0.173026	-0.447295	-0.0416498	0.665238	-0.337097
Ssa#S35659518	TAR DNA-binding protein 43 [Salmo salar]	-1.92207	-0.640987	-1.47408	-1.38594	-1.58094	-1.66646	-1.69071		-1.40066	-1.22669	-0.572655	-0.890765	-0.947827	-0.881505	-0.73288	-0.271973	-0.861926	-0.630261	-0.570124	-0.570578
Ssa#STIR07859	proteasome 26S non-ATPase subunit 5 [Homo sapiens]	-0.84684	-0.89217	-0.892244	-0.833581	-0.484329	-0.184731	-0.421808	-0.137552	-0.518129	-0.578145	0.23811	0.254398	0.108931	0.453023	-0.213613	-0.0652118	0.12028	0.0233542	0.147297	-0.13499
Ssa#S35565095	transglutaminase [Oncorhynchus keta]	-1.22325	-1.12527	-1.16969	-1.20431	-0.412767	-0.207508	-0.145273	-0.52136		-0.353572	0.299848	-0.438197	0.093426	1.06808	0.396955	0.683997	0.334482	-0.545627	0.8885	-0.361033
Ssa#S31978495	Proto-oncogene tyrosine-protein kinase LCK [Salmo salar]	-1.378	-0.707611	-0.755122	-0.930234		-0.267097	-0.48469		-0.503809	0.00164932	-0.177708		0.187762	0.177726				0.110953	-0.18221	-0.167491
Ssa#S22712760	frizzled-related protein [Homo sapiens]	0.618585	0.693851	0.923373	-0.00813859	0.971754	1.9267	1.13702	0.310059	0.827207	0.885083		0.817406	0.146137	-0.337616	0.192679	-0.501947	0.457527	-0.286069	-0.526095	-0.531925
Ssa#S26387025	cathelicidin antimicrobial peptide [Salmo salar]	-2.60914	-2.71641	-2.85436	1.68544	-2.717	-0.378078	-2.34115	-3.19152	-3.15041	-3.11501	-3.30615	-3.42197	0.762426	3.18273	-1.5581	1.56569	-1.20406	0.947391	0.324905	0.958775
Ssa#S31980436	phospholipase D1, phophatidylcholine-specific [Homo sapiens]	0.257674	0.274688			2.00136	0.45223	0.905785	0.249023	0.0575707	0.432889	0.05661	0.154153	-0.0694011		0.00564441	0.103303	0.088914			0.0146722
Ssa#DW562604	Myoferlin [Salmo salar]	-1.23782	-1.26919	-1.20491	-1.13948	-1.01086	-1.02695	-0.558884	-0.64027	-1.33871	-1.19847	-0.789605	-0.795512	-0.285275	-0.270527	-0.351873	-0.126178	-0.0495341	0.162864	0.217905	-0.0173033
Ssa#GRASP209155167	Transmembrane emp24 domain-containing protein 9 precursor [Salmo salar]	-2.18388	-0.383838	-1.54608	-0.981057	-1.21434	-1.21072	-1.04345	-1.13149	-1.10654	-1.20282	-1.16231	-1.08808	0.560132	1.03921	-0.728381	0.794498	-0.165685	0.44045	0.472999	0.200523
Omy#BX083009	Rho guanine nucleotide exchange factor 3 [Homo sapiens]	-1.26624	-0.518887	-1.15693	-1.11657	-1.39622	-1.31255	-0.704268	-0.704011	-0.695381	-0.682773	-0.657251	-0.625282	-0.26273	-0.187012	-0.553218	-0.272224	-0.752795	-0.181311	-0.349762	-0.683332
Ssa#GRASP223648213	DNA topoisomerase 3-beta-1 [Salmo salar]	0.831398	0.509872	0.990676	1.31118	1.04842	1.00422	0.974984	0.348425	0.515212	0.795043	0.997959	0.863077	0.356353	0.662236	1.01681	0.509268	0.576313	0.513542	0.540072	0.549962
Ssa#GRASP209156127	Pyruvate dehydrogenase E1 component subunit alpha, somatic form, mitochondrial precursor [Salmo salar]	0.736184	0.0651401	0.797295	0.453731	0.865569	0.830226	0.873897	0.785312	0.944281	0.720905	1.07683	0.491646	-0.654424	-0.570019	-0.0404917	-0.722514	0.496403	-0.28733	-0.307767	-0.220163
Ssa#DW561709	phospholipase A2, group VI isoform b [Homo sapiens]	1.28862	1.61495	1.8631	0.857349	1.33484	2.25673	0.35093	0.188797	1.11446	1.24967	1.20067	1.15528	-0.295333	-0.16417	1.28204	-0.4165	0.572381	0.175417	0.0646328	-0.444693
Ssa#S35589052	Procollagen C-endopeptidase enhancer 1 precursor [Salmo salar]	-1.40813	-0.112986	-1.37305	-1.72518	-1.11338	-1.20435	-1.08274	-1.18424	-1.28166	-1.0693	-0.505457	-0.309692	0.244453	-1.74774	-0.862584	-0.678237	-0.395476	0.200636	0.227091	0.32112
Ssa#S30294401	vacuolar protein sorting 11 [Homo sapiens]	-0.996973	-1.27149	-1.62176	-0.986003	-0.566546	-0.564148	-0.61613		-0.0915826	-0.162669	-0.245866	0.191457	0.236195	0.425713		-0.0469279	-0.011534	0.357506	0.134451	-0.0766969
Ssa#GRASP209732591	Inositol 1,4,5-trisphosphate receptor type 2 [Salmo salar]	-1.36511	-0.991752	-1.32138	-0.969147	-0.689091	-0.612317	-0.714976	-0.61895	-0.855888	-0.856617	-0.907754	-0.801242	-0.261171	-0.0406125	-0.0211691	0.236508	0.00700552	-0.779732	-1.34747	-0.654396
Ssa#GRASP221222161	Splicing factor 3B subunit 5 [Oncorhynchus mykiss]	-0.769011	-0.423936	-0.38019	0.0906107	-1.00757	-0.827689	-0.525143	-1.50517	-0.887355	-0.853867	-0.793187	-0.809737	-0.50159	-0.68599	-0.920343	-0.401674	-0.777586	-0.52408	-0.345498	-0.472508
Ssa#GRASP209156053	Tapasin-related protein [Salmo salar]	0.812847	-0.0157801	-0.441894	-0.265641	-0.149604	-0.46648	0.088358	-1.11651	-0.406816	-0.0975092	0.583259	-0.105386	0.828049	0.931946	0.854092	0.857303	0.026817	0.769602	0.637204	-0.0387741
Ssa#GRASP209738171	Tetraspanin-7 [Salmo salar]	-0.983657	0.0041272	-0.172431	-0.431998	-0.650934	-1.0956	-1.34504	-1.37545	-0.956783	-1.0485	-1.76954	-0.683165	1.13553	0.301814	-0.154562	0.0292037	0.330343	0.295805	0.300223	0.300892
Ssa#GRASP209155075	Phosphorylase b kinase gamma catalytic chain, testis/liver isoform [Salmo salar]	-1.16735	-0.179243	-0.869823	-1.34503	-0.63993		-0.604787	-0.672484	-1.28661	-0.29977	-0.66639	0.0364989	0.152529	-0.0209755	-0.650592	0.0129029	-0.599163	0.339534	0.237342	-0.188626
Ssa#GRASP223647529	Cytosolic 5-nucleotidase 1A [Salmo salar]	-1.54887	-0.0586729	-1.07882	-0.200093	-1.05169	-0.660382	-0.625921	-1.21729	-0.746909	-0.68234	-0.670233	-0.669895	0.491745	0.902259	-0.87797	0.287272	-0.10936	0.294404	0.191283	-0.208891
Ssa#GRASP221221365	Mediator of RNA polymerase II transcription subunit 10 [Salmo salar]	-1.12519	-0.376846	-0.538025	-0.140544	-1.44214	-1.00152	-0.46476	-1.48615	-0.737557	-0.817187	-1.3861	-0.772512	0.0462806	-0.126081	-0.755109	0.179176	-0.389668	-0.351496	-0.372545	-0.397161
Ssa#GRASP209732803	40S ribosomal protein S21 [Salmo salar]	0.926633	1.04801	1.02445	0.974801	0.857901	0.521228	0.4382	0.201451	0.000650913	0.723005	0.59445	0.56376	0.213907	0.0604501	0.258762	-0.126952	0.22896	0.0689553	-0.0368813	0.15493
Ssa#S35582836	hexosaminidase (glycosyl hydrolase family 20, catalytic domain) containing [Homo sapiens]	-1.05829	-0.963306	-1.04513	-0.951949	-0.71248	-0.337575	-0.559706	0.160687	-0.327335	0.0757644		-0.404524	0.057821	-0.53787	-0.083053	-0.167593	-0.45121	-0.300878	0.0963096	-0.0811049
Ssa#DW545494	angiopoietin 1 [Homo sapiens]		-0.965534	-0.964378	-0.696031	-0.188734		-0.204833	-0.184737	0.249924	0.449771	1.33247		0.0517755	-0.0826066		-0.237908	0.0472501	0.517924	-0.0869415	0.278711
Omy#S26283191	zinc exporter 1 [Oncorhynchus mykiss]	-1.92511	-0.285191	-1.12804	-0.747473	-2.11638	-2.0569	-1.9311	-1.86964	-1.52655	-1.90618	-1.30017	-1.29661	0.405125	0.26103	-1.19996	0.0619567	-0.878224	-0.0806335	0.130604	-0.454905
Ssa#GRASP221219475	FK506-binding protein 1A [Salmo salar]	-0.755885	-0.572899	-0.9685	-0.577698	-1.03645	-1.0628	-0.551733	-1.00456	-0.636481	-0.586098	-0.553838	-0.59779	0.117277	0.113654	-0.707023	0.104439	-0.207065	0.217332	0.0843612	-0.284271
Omy#S34424453	transmembrane and coiled-coil domains 7 [Homo sapiens]	1.43863	1.59485	1.7407	2.20046	1.63029	1.60035	1.43319	1.60947	0.570082	1.45664	2.81629	1.54253	0.127491	0.398448	1.41706	0.698158	1.87926	0.329156	0.256088	0.364588
Ssa#S35481705	myosin heavy chain [Oncorhynchus mykiss]	-0.631971	-1.9134	0.461134	-1.18023	0.545804	-1.15729	-0.733393	2.55065	3.46393	0.282927	-0.811671	-0.0445614	-1.20191	-1.20867	-1.29399	-1.1221	-1.95806	-1.30744	-1.63246	0.115619
Ssa#EG901954	Unknown	-0.74324	-1.17009	-0.912227	-0.69774	-0.106077		-0.594243		0.395784				0.230294	0.250161			-0.367933	0.327082	-0.186229
Ssa#S35689487	acyl-CoA thioesterase 7 isoform hBACHb [Homo sapiens]	-0.972288	-1.06984	-1.08862		-0.337525		-0.0623814	0.613223		-0.233184	0.166565		-0.067001	0.502865	0.187992	0.10674	-0.165676	0.138586	0.12481
Ssa#GRASP209735263	Vesicle-associated membrane protein-associated protein B [Salmo salar]	1.83578	1.01886	1.83851	1.22748	1.76682	0.503396	1.01346	0.861748	1.02201	0.901837	1.03073	1.00316	-0.128662	0.123807	1.17405	0.124297	1.16719	0.15951	0.0918003	0.693042
Ssa#GRASP209732475	Cholesterol 25-hydroxylase-like protein A [Salmo salar]	-0.816215	1.12172	0.814654	1.49189	-0.95098	-0.129565	1.97614	-0.951678	-0.471277	-0.546783	-0.507279	-0.513365	0.932683	2.0241	-0.757341	1.77954	-0.173501	0.58142	0.601548	0.202447
Ssa#GRASP209151055	Cytochrome c-type heme lyase [Salmo salar]	-0.734786	-0.0522919	0.0162728	-0.560022	0.062827	-0.57619	-0.537921	1.75774	1.01914	-0.450327	-0.732354	0.33018	0.775301	0.788237	0.7678	0.872958	-0.485323	0.429565	0.199169	0.639743
Ssa#S30282678	3-mercaptopyruvate sulfurtransferase [Homo sapiens]	-1.30408	-1.79215	-1.36531	-1.53857	-0.806176	-0.632175	-0.883836	-0.190607	-0.946603	-1.06174	-0.963654	-1.06154	-0.0821581	-0.34767	-0.49628	-0.344381	-0.875443	-0.0995143	-0.039187	-0.191232
Ssa#S30241479	arginine N-methyltransferase 5 [Salmo salar]	-1.42248	-1.34351	-1.24182	-1.26955	0.260554	0.179645			-0.431326	0.00589103		-0.243659				-0.0106727	-0.0411654	-0.0517778	-0.137262
Omy#BX083478	Alpha-N-acetylgalactosaminide alpha-2,6-sialyltransferase 6 [Salmo salar]	-1.08131	-0.637141	-0.637955	2.31829	-1.67474	-0.337646	-1.01471	-1.77952	-1.74632	-1.73326	-1.96342	-1.7475	0.929698	3.26142	-0.422388	1.846	-0.392033	1.25485	0.740934	1.5496
Ssa#GRASP209154001	ATP-dependent DNA helicase 2 subunit 1 [Salmo salar]	-0.465172	-0.590583	-0.963846	-0.703539	-0.882505	-1.3267	-0.528995	-1.72179	-0.618156	-0.660947	-0.575743	-0.588802	-0.264125	-0.240431	-0.830403	-0.0442878	-0.189948	-0.144987	0.00836515	-0.480625
Ssa#EG800913	Thioredoxin-dependent peroxide reductase, mitochondrial precursor [Salmo salar]	-1.22013	-1.07627	-1.18382	-1.08843	-0.591644	-1.45104	-1.15146	0.686486	0.435516	-1.0808	-1.24338	-0.956993	-0.277771	-0.153217	-0.686339	-0.0424136	-1.59883	-0.600547	-1.30009	0.0277043
Ssa#GRASP209736221	Peptidyl-prolyl cis-trans isomerase E [Salmo salar]	-1.55229	-0.715657	-1.34892	-0.105079	-1.31862	-1.50201	-0.397457	-0.859737	-0.708128	-0.78803	-0.800753	-0.719418	-0.192483	0.292091	-0.986396	0.161492	-0.726628	0.169799	-0.0545171	-0.287548
Ssa#S30243802	Unknown	-0.87279	-0.405057	-0.917866	-0.590972	-1.53895	-1.13276	-1.08525	0.124026	-0.832833	-0.965191	-0.88565	-0.871118	-0.258447	-0.41573	-0.660762	-0.108527	-0.619638	-0.292935	-0.0853344	-0.502007
Ssa#KSS3330	Unknown	-1.67633	-0.824352	-0.99396	-0.801856	-1.19653		-1.23519	-0.862952	-1.04844	-0.973168	-0.911736	-0.930507	0.314124	-0.0419028	-0.644415	-0.00173971	-0.813488	-0.109804	-0.0729468	0.132125
Ssa#TC64975	Dehydrogenase/reductase SDR family member 4 [Salmo salar]	-1.37172	-1.44404	-1.27716	-1.26499	-0.836928	-0.493856	-0.569689	-0.212249	-0.682303	-0.845936	-0.504902	0.0876956	0.15242	0.518067	-0.302258	0.0509685	-0.141291	0.177041	-0.0929705	-0.191963
Ssa#TC111539	SWI/SNF-related matrix-associated actin-dependent regulator of chromatin e1 [Homo sapiens]	-1.34575	-0.940268	-1.73114	-0.964138	-1.2591	-1.19836	-1.17299	-1.35012	-1.44844	-1.09461	-1.53585	-0.881096	-0.608554	-0.348178	-1.49343	-0.285096	-0.630485	-0.582833	0.196359	-0.34533
Ssa#TC101228	Liprin-beta-2 [Salmo salar]	0.352347	0.349489	0.392046	0.392209	2.12624	1.18973	-0.106578	0.278271	0.267509	0.892245		0.667009	0.229689	-0.193711	0.39616	0.0848697	0.246866	0.141076	-0.02848	0.325779
Ssa#GRASP221221933	Flap endonuclease 1-A [Salmo salar]	-0.840763	-1.18913	-0.205338	-0.57032	-0.938614	-0.873355	-0.994593		-0.838319	-0.816393	-0.95467	-0.470007	0.104411	0.631658	-0.214661	0.311747	-0.339141	0.445376	0.515006	0.0525579
Ssa#KSS1647	Unknown	-0.909258	-0.859788	-0.900126	-1.00171	0.0371758	-0.10688	-0.158044		-0.395666	-0.616691		-0.600645	-0.342061	0.369462	1.67183	0.0643201	-0.832098	-0.710935	-0.988046	-0.165692
Ssa#GRASP209155877	CALUB_SALSA RecName: Full=Calumenin-B; Flags: Precursor	-0.691832	-0.155106	-0.370676	0.65621	-0.528784	-0.402568	-0.185976	-1.46744	-0.825722	-0.950814	-0.934405	-0.864986	0.728128	0.58036	-0.351362	0.432926	0.350822	0.335156	0.170884	0.32948
Ssa#GRASP209150925	Calponin-3 [Salmo salar]	-1.15259	-0.404082	-0.317326	-0.110143	-1.03342	-1.29315	-1.64327	-0.826261	-0.949411	-1.10507	-1.07183	-1.01597	0.588737	-0.123656	-1.34206	-0.330548	0.0284153	-0.261229	-0.528167	0.293021
Ssa#GRASP209148267	Phosphoglycerate kinase [Salmo salar]	0.737704	-0.770869	-0.552824	-0.716878	-1.10174	1.02509	-0.598203	0.999896	0.631223	-0.521768	-0.260353	0.917078	-0.291791	0.134159	3.07261	0.00733685	-1.23765	-1.24331	-1.36645	-1.41132
Ssa#TC110566	enolase 3-2 [Salmo salar]	-1.93724	-0.257702	-0.991444	-0.585755	-2.20845	-0.693404	-1.61591	-1.23545	-1.47067	-1.33266	-1.36766	-1.2512	-1.20347	-0.579254	-1.26544	-0.461505	-0.373266	-0.266531	-0.239962	-0.494074
Ssa#DW551763	kinesin family member 3B [Homo sapiens]	-1.91486	-0.861707	-1.23476	-0.69661	-1.24833	-1.47501	-1.34827	-1.36543	-1.60933	-0.871433	-1.58133	-0.994446	-0.428185	-0.470086	-1.28448	-0.380241	-1.05997	-0.354783	0.0641432	-0.32813
Omy#S22912416	Unknown	2.38129	1.90244	2.48339	1.91581	1.36697	1.39266	1.32305	1.54542	1.18592	1.50071	1.47374	0.750658	-0.407402	-0.255903	1.11912	-0.181993	0.926124	0.0683097	0.125379	0.356401
Ssa#S31969828	Noggin-3 precursor [Salmo salar]	-1.55192	-0.941415	-1.50017	-1.29366	-1.30853	-0.983822	-0.87755		-1.2935	-1.40498	-1.37581	-1.20173	0.251102	-0.53789	-1.43362	-0.381501	-0.737081	0.0409004	-0.327447	0.496577
Omy#BX860831	TAT-interactive protein, 72-KD [Homo sapiens]	2.6389	2.63241	2.57628	3.38368	1.91404	1.67603	1.6412	1.73866	1.49308	2.33015	3.82338	2.40516	-0.388486	-0.273492	1.15241	0.078986	3.2579	-0.023939	0.300234	0.970114
Ssa#CK895788	toxin-1 [Oncorhynchus mykiss]	0.259309	-1.00146	-0.51196	-0.462066	0.103139	-1.68182	-0.866049	-1.63163	-1.1117	-0.270596	0.0446297	0.130461	-0.106591	0.443219	-0.223165	-0.227654	1.28254	1.39256	1.50357	1.48391
Omy#S15335081	Retinal dehydrogenase 2 [Salmo salar]	0.444838		0.51351	0.482525	1.21921	1.47889		-0.0132988	0.0359492	0.613076	0.382847	0.625007	-0.199236		0.494731			-0.0308008	0.104521
Ssa#GRASP209731781	Plasma retinol-binding protein 1 [Salmo salar]	-1.62197	-0.592398	-0.638772	-0.756574	-2.00388	-2.05103	-2.318	-2.26362	-2.14709	-0.91605	-2.84604	-1.26603	-0.538013	-0.448055	-2.61941	-1.15513	-0.276413	-0.217967	-0.0977432	-0.413442
Ssa#S35504886	Integrin beta-1 precursor [Salmo salar]	-1.60097	-1.34108	-1.01055	-1.05346	-0.596781	-0.700055	-1.32449	-0.504798	-0.735386	-0.651206	-0.719042	-0.635665	0.563561	0.448677	-0.68451	-0.00146191	1.18381	0.27296	0.135673	0.340398
Ssa#GRASP209154297	YIPF3 protein [Salmo salar]	-1.09926	0.0147359	-0.458057	-1.42984	-1.1484	-1.33719	-1.34291	-1.3152	-1.09969	-0.473911	-0.980037	-0.534196	-0.567976	-1.13455	-1.18305	-0.57549	-0.365229	-0.780123	-0.55045	-0.528589
Ssa#GRASP221220597	DJ-1 [Salmo salar]	0.696574	-0.230859	-0.335174	-0.646738	-0.94103	0.153702	-1.33519	0.231478	-0.261948	-0.501981	-0.490039	0.312127	-0.519948	-0.851907	1.25346	-0.819673	-0.924885	-1.08952	-0.978962	-0.957044
Ssa#TC71614	mesoderm development candidate 2 [Homo sapiens]	-2.43161	-1.29964	-2.12196	-0.897622	-1.5579	-1.31465	-1.46905	-1.39463	-2.32663	-1.49437	-1.88955	-0.662426	0.620285	0.838448	-0.947448	0.663674	-0.240415	0.3946	0.159758	0.441969
Ssa#GRASP209735757	Centrosomal protein of 27 kDa [Salmo salar]	-1.42679	-0.942109	-2.4975	-0.68127	-1.28004	-1.11056	-0.838893	-1.51368	-0.642788	-0.753877	-0.67188	-0.659263	0.315537	0.766785	-0.121342	0.703949	-0.289006	0.505785	-0.153236	-0.320833
Ssa#EL698175	Unknown	-1.63373	-1.51044	-1.37026	-1.46606	-1.02344	-1.52735	-1.26677	0.0817296	0.390354	-1.56139	-2.19377	-1.08754	0.265751	0.234401	-0.877098	-0.155102	-1.32355	-0.139348	-0.834475	0.193494
Ssa#TC94667	Cytoplasmic FMR1-interacting protein 1 homolog [Salmo salar]	-2.17509	-1.85931	-2.41387	-2.34853	-1.9355	-1.73573	-1.68086		-1.33572	-1.55234	-0.746535	-0.955627	-0.174619	0.117258	-0.78208	-0.353641	-0.696171	-0.184237	0.297737	-0.599039
Omy#TC157639	Unknown	2.46367	2.11233	2.4539	2.21762	1.57142	2.36827	2.02212	1.53404	1.55413	1.64333	2.19291	1.08596	-0.685828	-0.31473	1.43855	0.00284115	1.01469	0.403237	0.323418	0.323943
Ssa#CB512071	COP9 constitutive photomorphogenic homolog subunit 2 [Homo sapiens]	-0.917914	-0.771958	-0.806875	-0.859368	-0.0304862		0.313324	1.12629	0.125835			-0.364586	-0.0115699	0.127931	-0.135758	0.137469	0.138733	0.463803	-0.0690418	-0.0488354
Omy#TC149426	Calcium-dependent secretion activator 1 [Salmo salar]	1.93728	1.6491	1.77109	1.93157	1.49833	1.09499	1.18807	1.13096	0.51465	1.24257	1.91783	1.00235	-0.142865	-0.158489	0.744529	0.298792	1.48975	0.168392	0.280694	0.428302
Ssa#CB511652	kinase C delta type [Salmo salar]	1.51302	0.42818	0.989312	1.03383	1.29638	1.08593	1.25982	1.24826	0.701808	1.35518	1.84359	0.769149	-0.629804	-0.564819	0.183132	-0.726918	0.536895	-0.250265	-0.408553	-0.203055
Ssa#CK894596	golgi integral membrane protein 4 [Homo sapiens]	1.23989	1.32132	1.44249	1.22362				-0.0424802	0.689511	0.545966	0.0842944	0.401622		-0.00225581		0.125189	0.191171	0.29361	-0.228621
Ssa#KSS4274	Unknown	-1.43622	-1.24989	-1.2831	-1.20744	-0.937978	-1.47787	-0.549606	-0.515242	-0.170727	-0.997529	-1.0985	-0.982173	0.0961566	0.36244	-0.76319	-0.0718768	-0.384916	0.177088	-0.00723003	-0.0803815
Ssa#TC104061	Unknown	1.96985	1.07222	1.80828	1.45313	2.42083	2.09681	2.12645	2.04587	0.954891	1.15875	1.38398	0.577018	-0.853023	-0.723309	0.405965	-0.548573	0.0647519	-0.963495	-0.680154	-0.612001
Ssa#EG776940	sorting nexin 4 [Homo sapiens]	-1.22297	-1.28516	-0.840665	-0.591395	-0.651806	-0.560978	-0.425164	-1.10875	-0.709607	-0.74185	-0.658639	-0.622209	-0.509698	-0.221302	-0.702289	-0.313078	-0.609378	-0.342973	-0.312665	-0.23997
Omy#S19710787	similar to La-related protein 4 (La ribonucleoprotein domain family member 4) [Danio rerio]	2.95477	2.40573	2.72074	3.26163	2.73899	2.28692	2.40159	2.53618	1.08646	2.46031	3.92507	2.39491	0.0082597	0.12995	2.06432	0.66832	2.67932	0.328621	0.248721	0.962621
Ssa#S37438814	CD3gammadelta-A [Salmo salar]	-1.06105	-1.14773	-1.24103	-1.26409	-0.146815	-1.20101	-1.0938	-1.09027	-0.756106	-0.601169	0.277958	0.110084	0.0769323	-1.07478	-0.934229	-0.671521	-0.80646	-0.443094	0.515183	-0.565559
Ssa#S18891778	Noelin precursor [Salmo salar]	-2.4761	-3.58172	-2.86864	0.171521	-1.0916	-1.27941	-1.18939		-0.16486	-1.64119	-1.05809	-1.06153	0.837676	1.77926	-0.244449	2.08966	-1.34974	0.597263	1.02141	-0.769046
Ssa#GRASP209737165	Transmembrane protein 49 [Salmo salar]	-1.63564	-0.203255	-0.495574	-0.221419	-1.24426	-1.26776	-0.172395	-0.957963	-0.794183	-0.927701	-0.830015	-0.781256	0.444845	0.668326	-0.329846	0.820339	-0.225808	0.603788	0.65621	-0.123941
Ssa#S31973823	spondin 1, extracellular matrix protein [Homo sapiens]	-1.44473	-1.3244	-1.18222	0.739204	-0.874846	-0.208327	-1.15057	-0.817354	-1.40664	-1.59924	-1.32416	-1.45452	0.0282105	1.25118	-0.602192	0.530243	-0.0340734	0.51174	-0.48279	0.763523
Ssa#DY722353	aldehyde dehydrogenase 16 family, member A1 [Homo sapiens]	2.50438	2.38604	2.46266	2.84654	2.49865	0.989247	0.756147	1.17807	0.630309	1.50326	2.9836	1.49696	-0.0436263	0.221414	1.20165	0.301272	2.47535	-0.0614273	-0.0700176	0.418598
Ssa#S35490114	enigma LIM domain protein-like [Salmo salar]	3.30283	2.93594	2.98828	4.05328	1.97276	1.80181	1.63391	1.89685	1.93869	2.76244	4.27733	2.6367	-0.497969	-0.344284	1.38111	0.226604	3.07528	-0.0499882	0.036706	0.962565
Ssa#S18849472	Cold shock domain-containing protein C2 [Salmo salar]	0.97544	0.891643	0.819191	0.835362	0.460163	1.28963	-0.113279	-0.3562	-0.042695	0.467209	0.692772	0.394342	0.259435	0.444039	-0.306505	0.0107506	0.155603	0.251967	0.133882	0.221984
Ssa#S32006209	Neuronal calcium sensor 1 [Salmo salar]	3.2949	3.13353	3.17425	3.71832	2.83058	2.28104	2.18956	2.07768	1.76776	2.50988	3.51887	2.35816	0.208632	0.132974	1.49679	0.400354	2.86383	0.477223	0.714526	1.313
Ssa#GRASP209155151	Vacuolar proton pump subunit E 1 [Salmo salar]		-0.995974	-1.23899	-0.674482	-0.690801	-0.805876	-0.67498	-0.733564	-0.50411	-0.760177	0.23565	0.0831508	0.661247	1.13518	-0.876521	1.07429	-0.902318	0.852144	1.56044	0.611159
Ssa#S35496324	thrombospondin 4 precursor [Homo sapiens]	-1.54511	-0.194584	-0.199649	1.12181	-2.53779	-0.558852	-2.08247	-1.57433	-3.2064	-3.13414	-3.68125	-2.51791	0.203397	1.76553	-2.05113	1.26232	1.23204	1.20479	1.02209	1.16809
Ssa#EG882184	symplekin [Homo sapiens]	1.86361	1.67672	1.46019	0.911589	0.580045	1.43915	0.914999	1.11998	0.894449	1.05346	0.989847		0.170352	0.120069	0.225991		0.159023	0.330792
Ssa#GRASP209154505	Methionine aminopeptidase 2 [Salmo salar]	-0.422714	-0.108765	0.0555518	-0.416009	-0.771502	-0.595496	-0.437127	-0.489234	-0.356217	-0.0233833	-0.226477	-0.289764	-0.772231	-0.795518	-0.926102	-0.85825	-0.273594	-0.563533	-0.550885	-0.720258
Ssa#EL697955	Charged multivesicular body protein 5 [Salmo salar]	-1.12983	-1.15486	-1.07449	-1.29991	2.93729	2.20484	0.981913	-0.543248	-1.32333	-0.244627	0.87467	-0.668587	0.6972	0.546623	1.41717	0.0209391	0.579875	-0.0235564	0.467147	0.0960282
Omy#S15334108	retinoblastoma-binding protein 1 isoform II [Homo sapiens]	3.50004	3.11478	3.19747	3.72526	3.03795	2.6626	2.30238	2.51313	1.86241	2.59561	3.83508	2.48194	0.552977	0.3246	2.03615	0.548097	3.44185	0.537413	0.889107	1.2909
Ssa#GRASP209154713	Proactivator polypeptide precursor [Salmo salar]	-1.00465	-1.39402	-1.27006	-0.290887	-1.23673	-1.17521	-1.3323	-1.4194	-0.646849	-1.22936	-0.798971	-0.476846	0.106486	0.860852	-0.92937	-0.069774	-1.08641	0.0171269	0.607853	0.258399
Ssa#GRASP209733089	H/ACA ribonucleoprotein complex subunit 3 [Salmo salar]	-1.18968	-0.566719	-1.27651	-0.809614	-1.37252	-1.2077	-1.13057	-1.11043	-1.13918	-1.02778	-1.06365	-1.23838	-0.0275566	0.38062	-0.6263	0.0193813	-0.554711	-0.163951	-0.403877	-0.904602
Ssa#S32005026	Serum paraoxonase/arylesterase 2 [Salmo salar]	-0.836586	-0.299	-1.03751	-0.418779	-1.35995	-1.40797	-0.269877	-2.14495	-1.3549	-1.40784	-1.57609	-1.60721	0.25261	0.78558	-1.27382	0.428507	-0.415441	0.341559	0.175865	-0.181192
Ssa#TC112114	potassium channel tetramerisation domain containing 12 [Homo sapiens]	-1.42768	-0.959015	-0.979705	2.53331	-1.61432	-0.0196899	-1.10043	-2.27535	-1.94494	-1.93297	-2.12822	-1.7332	0.885637	3.30111	-0.438859	2.08432	-0.60478	1.40851	0.924629	1.61396
Omy#BX303685	Rho GTPase activating protein 25 isoform b [Homo sapiens]		0.106459			1.60558	0.907429	0.448756	0.703793	1.18485	0.901946	0.622485		0.299634	0.348226	0.312712	0.356925	0.1589		-0.103127	0.379164
Ssa#EG808157	glycogen synthase kinase 3 beta [Homo sapiens]	2.09173	1.86296	1.83925	2.17651	1.0319	-0.00961557	1.01164	1.19508	0.854249	1.45212	2.21765	0.938429	-0.817282	-0.936555	0.668079	0.0872142	1.98441	0.104817	0.385793	0.867418
Ssa#GRASP209154553	Coatomer subunit delta [Salmo salar]	-0.24722	0.255418	0.301918	0.309649	-0.735283	-1.46473	-0.46303	-1.18996	-0.402699	-0.360945	-1.09632	-0.327734	0.738188	0.349914	-0.259963	0.301449	0.682313	0.623584	0.719967	0.761339
Ssa#S32009808	52 kDa Ro protein [Salmo salar]	-0.920646		0.268905	-0.217426	-1.28265	-1.33393	-1.36214	-1.12155	0.700202	-0.071099		-0.204249	0.153846	-0.436894	0.0195955	0.695123	1.05591		1.42575
Ssa#KSS165	N-Acetylglucosamine kinase [Homo sapiens]	-0.980076	-1.10092	-1.20032	-1.14951	-0.542321	-0.921883	-1.16344	0.0378579	-0.901155	-0.992392	-0.265651	-0.240902	0.350951	0.132771	0.243443	0.00978759	-0.62568	0.21195	0.579041	0.303131
Ssa#GRASP209154365	Tumor protein D54 [Salmo salar]	1.19653	0.855826	0.696183	0.494196	0.68707	0.653722	0.727811	0.59271	0.510278	1.0287	1.17097	0.783574	-0.618436	-1.23363	-0.328143	-0.788502	0.239706	-0.23877	0.12105	-0.530749
Ssa#CA042183	hypothetical protein LOC553349 [Danio rerio]	-1.04663	-1.16158	-1.67655	-1.23031	-0.494589	-0.45056	-0.535376			-0.384659		-0.275442	-0.00319022	-0.0812971	-0.453337	-0.1453	-0.108583	0.20977	0.550716
Ssa#DY713409	WD repeat domain 18 [Homo sapiens]	1.10008	0.971795	1.20138	1.08605	0.336475	0.676079	0.222002	-0.30925	0.216647	0.375562	1.00161	0.634627	-0.20758	-0.0429855	-0.0969293	-0.0874693	0.795487	-0.265607	-0.01991
Ssa#CB511796	Sodium- and chloride-dependent GABA transporter 2 [Salmo salar]	3.25751	2.88736	3.03397	3.72187	2.33346	2.68497	2.19212	2.44386	1.70835	2.62492	3.79393	1.82719	-0.152213	0.126502	1.61975	0.667199	2.93775	0.650683	0.398344	1.03283
Ssa#GRASP209154885	14-3-3 protein beta/alpha-1 [Salmo salar]	-1.76922	-0.489332	-1.33572	-0.39455	-1.21089	-0.995265	-0.693736	-1.48576	-0.92535	-1.13216	-0.998864	-0.983017	0.404045	1.22354	-0.205215	0.990583	-0.27502	0.908675	0.790865	0.430976
Ssa#GRASP223672824	HMG-T2 gene product	-2.18865	-1.03114	-1.67859	-0.618144	-2.26043	-2.09968	-1.23087	-1.85625	-1.4772	-1.53228	-1.51037	-1.25921	-0.102612	0.240925	-1.00229	0.0595512	-0.804069	0.049447	-0.138856	-0.459061
Ssa#CA044005	nuclear receptor co-repressor/HDAC3 complex subunit [Homo sapiens]	0.943065	0.818161	0.963688	1.00759	1.48308	2.06952	1.49666	1.07714	0.675798	1.28984	1.3278	0.624473	-0.0801897	-0.179878	0.783198	-0.44566	0.600123	-0.150747	0.105317	0.0996439
Ssa#GRASP209735025	39S ribosomal protein L15, mitochondrial precursor [Salmo salar]	-1.11643	-0.992856	-0.904534	-0.987722	-0.715448	-0.234467	-0.561559	-0.285987	0.315831	-0.871202	-0.861129	-0.0395566	-0.201047	-0.0731195	-0.772878	-0.306869	-1.0952	-0.342002	-0.513705	-0.0643852
Ssa#DW550129	synaptopodin 2 [Homo sapiens]	1.11722	0.793755	0.831526	0.610095	0.29286	0.331387			1.29181	0.121001				0.0969208	0.364791		-0.128578	-0.0370471	0.195511
Ssa#KSS976	Unknown	3.47551	3.35617	3.38024	4.25159	3.00612	2.72152	2.42068	2.67843	2.16984	2.89201	4.63987	2.95577	0.166544	0.227961	1.88184	0.685454	3.74375	0.389792	0.772303	1.52927
Ssa#KSS3276	Unknown	0.836052	1.02939	0.9172	0.888986	-0.076659	-0.998402	0.185162	0.30333	0.822328	0.47647	0.195117	0.6779	0.952329	1.17733	0.462138	1.34018	1.22804	1.39228	1.28448	0.84115
Ssa#S35688494	IG HC variable region	1.82918	1.54503	1.59023	1.50834	0.949256	0.551695	0.617867	0.85439	0.183969	0.841175	0.353522	0.789671	0.127707	0.171471	0.138358	0.434223	0.715786	0.325028	0.0313137	0.398276
Ssa#GRASP209732743	40S ribosomal protein S8 [Salmo salar]	-1.12038	-0.502818	-0.31551	-0.340164	-1.19562	-1.01874	-0.869326	-0.882683	-0.744557	-0.839101	-0.689	-0.819241	-0.056064	-0.152509	-0.828598	-0.118703	-0.693822	-0.208806	-0.051763	-0.362041
Ssa#TC100455	BNIP2 motif-containing molecule at the C-terminal region 1 [Salmo salar]	2.61364	2.39707	2.49224	2.93581	2.01457	1.49683	1.50011	1.52818	1.29215	2.12147	3.11564	2.14007	-0.312669	-0.395668	0.85433	-0.0670664	2.44335	-0.0369756	0.37215	1.04355
Ssa#KSS2624	Unknown	1.09664	1.30623	1.16071	1.07411	0.748266	-0.384714	0.12092	0.165396	0.18184	0.791739	0.82698	-0.125224	-0.32206	-0.103378	0.540425	0.235248	1.56243	0.0300163	0.229463	0.0281918
Ssa#S35669662	poly (ADP-ribose) glycohydrolase [Homo sapiens]	-0.354525	-0.701986	-0.668548	-0.986074	-0.955429	-0.561099	-0.758833	-0.538632	-1.29474	-0.505792	-0.880293	-0.759896	-0.411164	-0.493117		-0.455195	-0.374991	0.141869	0.601367	-0.171689
Ssa#S35589660	RNA-binding protein 39 [Salmo salar]	1.45013	0.705815	0.892677	0.400322	0.775612	-0.18429	0.514371	0.40084	0.882848	1.00527	0.913548	0.807863	0.302549	0.270079	0.777608	0.405974	0.20535	0.163927	0.500526	0.579459
Ssa#S30294149	Threonyl-tRNA synthetase, cytoplasmic [Salmo salar]	-2.25921	-1.34343	-2.02628	-0.995104	-1.38702	-1.15788	-1.21676	-1.14487	-1.28964	-0.966247	-0.39278	-1.09398	0.628634	0.899091	-0.275019	0.101254	-0.34651	0.0825083	0.840337	0.113431
Ssa#KSS3454	UTP14, U3 small nucleolar ribonucleoprotein, homolog A [Homo sapiens]	0.632648	0.626876	0.664096	0.758562	0.85126	2.03745	1.2113	-0.519636	0.774268	0.591347	1.47192	0.406287	-0.151085	0.160357	0.741798	-0.0316188	0.593077	0.125743	0.226912	-0.416781
Ssa#GRASP209154075	Cyclin-G1 [Salmo salar]	1.01419	1.13451	1.23004	1.03054	0.454438	1.148	0.169676	0.722545	0.473644	0.531175	0.177843	0.623277	-0.105883	-0.0585959	0.822629	-0.28233	0.295992	-0.0100074	-0.168201	0.128321
Ssa#GRASP209733987	Heterogeneous nuclear ribonucleoprotein L [Salmo salar]	-0.825467	-0.494586	-1.3224	-0.67086	-0.555663	-1.46547	-0.9843	-0.786083	-1.09986	-1.17093	-1.2276	-0.989157	0.062066	0.349607	-0.0446456	0.0989861	-0.50558	-0.232767	0.0359527	0.220339
Ssa#GRASP221220745	SUMO-activating enzyme subunit 1 [Salmo salar]	-0.8774	-0.787493	-0.796125	-0.954511	-0.773184	-2.03145	-1.12912	-1.07059	-0.289991	-0.893611	-0.916441	-0.546485	0.0919254	0.0675589	-0.983096	0.178092	0.166778	0.3663	0.223858	-0.122552
Omy#S15310553	tRNA methyltransferase 6 [Homo sapiens]	0.109406	0.0422153	-0.854129	-0.665343	-0.591497	-1.68934	-0.743283	-1.11069	-1.48998	-0.40235	-0.711516	-0.779354	-0.567578	-0.8428	-1.31171	-0.564662	-0.588598	-0.501998	-0.617176	-0.536489
Ssa#TC111390	ariadne ubiquitin-conjugating enzyme E2 binding protein homolog 1 [Homo sapiens]	1.16949	0.463683	1.2559	0.884675	1.32011	0.814819	0.893837	0.398902	1.07448	0.937901	0.860923	0.9648	0.0435046	0.32928	0.836186	-0.199922	1.06261	-0.00214219	0.230832	0.519366
Ssa#S32003150	transmembrane protein 11 [Homo sapiens]	-0.95071	-0.620287	-0.857113	-1.46418	-0.28115	-0.239286	-0.286895	-0.297242	-0.106666	-0.155381	0.121954	-0.318564	0.186221	0.861245	0.170382	-0.307666	-0.374465	0.0293735	-0.221045	0.270198
Ssa#S30291959	THO complex 3 [Homo sapiens]	-1.02795	-0.857398	-1.04534	-1.04725	-0.898326	-0.675654	-0.996366	-0.263549	-1.01313	-0.941473	-0.291925	-0.444711	0.00943397	-0.0782126	-0.568007	-0.176075	-0.680428	-0.221544	-0.337053	-0.433136
Omy#S23938335	G protein-coupled receptor 101 [Homo sapiens]	3.14059	2.78086	2.96434	3.45039	2.45685	1.98113	1.87898	1.9285	1.62244	2.50461	3.38564	2.1865	-0.1413	-0.233381	1.1286	0.318488	2.64018	0.242604	0.353428	0.995582
Ssa#GRASP209731079	Ras-related protein ralB-B precursor [Salmo salar]	0.748859	0.800493	0.891656	0.915703	0.751062	0.816115	0.945804	0.203822	0.287169	0.392892	0.648696	0.108804	0.00318586	0.0527331	0.425451	0.133248	0.36568	0.39042	0.521151	0.129811
Ssa#GRASP209155057	Mitochondrial import receptor subunit TOM34 [Salmo salar]	-0.848185	-0.863946	-0.918418	-1.09215	-0.963459	-0.778444	-0.912001	-0.839117	-1.39307	-0.848271	-0.704412	-0.966753	0.0987457	0.208885	0.0145619	-0.173666	-0.392085	-0.0872953	0.0951098	-0.109031
Ssa#KSS3882	poly(A) binding protein, cytoplasmic 1 [Homo sapiens]	0.161382	-0.270237	0.273759	-0.267946	-0.910923	-1.16924	-1.40205	-0.83873	-1.33145	-1.07794	-1.13223	-1.16148	-0.202362	-0.237324	-0.0575938	-0.0419965	0.190281	-0.272337	0.234345	-0.234749
Ssa#STIR43561	chromatin modifying protein 2B [Homo sapiens]	-1.24749	-1.47176	-1.21884	-1.23081	-0.564432	-0.996584	-1.02722	-0.406029	-1.39307	-1.50323	-1.47756	-0.581735	1.33127	-0.377255	-0.121916	0.761612	-0.813502	0.0162102	0.893987	-0.585534
Ssa#KSS2771	Unknown	0.600953	0.686737	0.569032	0.565318	0.993006	1.77119	0.780655	0.253258	0.44441	0.791183	1.0729	0.225329	-0.224766	0.269218	-0.0662366	-0.140038	0.149445	-0.148562	-0.114097	0.2127
Ssa#GRASP209155849	Sorting nexin-14 [Salmo salar]	0.4276	-0.0848916	0.141372	-0.945307	0.0793462	-1.11515	-0.331479	0.122183	-0.376529	-0.241609	-0.383947	-0.19179	-0.911042	-1.02349	-1.09829	-0.909776	-0.0161445	-0.407808	-0.292504	-0.513447
Ssa#GRASP209150995	Splicing factor, proline- and glutamine-rich [Salmo salar]	-1.65432	0.0609494	-0.697971	-0.551958	-1.42663	-1.44457	-1.16773	-1.34192	-0.444228	-1.42098	-1.51433	-0.528451	1.20011	1.11537	-0.389784	0.784709	0.156038	0.881463	1.10309	0.708816
Ssa#S35549252	actin [Oncorhynchus keta]	-1.42607	-1.303	-1.1616	-1.42287	-1.11001	-1.19868	-1.24007	-0.869794	-0.534544	-1.15439	-1.70025	-1.13352	0.29413	-0.106757	-0.708159	-0.20707	-0.471216	-0.326758	-0.0840246	0.551467
Ssa#GRASP209155967	Decorin precursor [Salmo salar]	-0.541344	-0.183749	-0.334568	-0.381812	-1.41137	-1.35856	-1.43276	-1.67055	-1.66631	-1.37105	-2.20232	-1.45217	-0.52227	-0.819278	-1.63889	-0.62428	-0.570344	-0.618989	-0.78968	-0.397387
Omy#TC136859	retinoblastoma-binding protein 1 isoform III [Homo sapiens]	1.65068	1.33659	1.64034	1.5397	1.27967	1.49163	1.24668	1.06083	1.15168	1.33739	1.20804	0.924004	-0.760406	-0.329851	0.856023	-0.124531	0.0453971	-0.0238822	-0.141051	-0.366219
Ssa#GRASP221221375	Serum amyloid A-5 protein [Salmo salar]	-2.42713	-3.21139	-3.33695	5.16638	-4.10916	0.121163	-3.55087	-5.78096	-3.18579	-3.42169	-3.8841	-3.84946	0.42429	4.3637	-1.23619	3.84194	-0.714616	3.09485	1.82874	2.51539
Ssa#S35550140	Echinoderm microtubule-associated protein-like 1 [Salmo salar]	-1.23159	-0.913604	-1.52118	-1.58865	-1.75403	-2.10771	-1.44527	-0.972261	-1.57403	-1.6931	-1.40322	-1.39605	0.336632	-0.329532	-0.988091	-0.158638	-0.170063	-0.162038	0.996859	-0.695874
Omy#CA383437	GA repeat binding protein, beta 2 [Homo sapiens]	2.0927	2.01445	1.97668	2.42261	1.85168	1.24132	1.4675	1.55993	1.24894	1.88061	2.6004	1.75922	-0.00121079	-0.110731	0.937502	0.348234	2.26952	0.366578	0.485531	1.01483
Ssa#STIR09762	general transcription factor IIE, polypeptide 2-1 [Salmo salar]	-1.19219	-1.09162	-1.07518	-0.941897	-0.958913	-0.658425	-0.215623	-0.496693	-1.04513	-0.826249	-0.862018	-0.345696	-0.0218494	0.142841	-0.62297	-0.211722	-0.456906	0.0322683	0.27156	-0.33475
Ssa#S35574342	splicing factor 3a subunit 3 [Salmo salar]	-1.21562	-0.972697	-1.04362	-1.05352	-1.63119	-1.3199	-1.15591	-1.05238	-1.11353	-1.17713	-1.03451	-1.6584	-1.64338	-0.749997	-0.421243	-0.210699	-0.755833	-0.136905	0.418335	0.0817071
Omy#S34422676	asparagine-linked glycosylation 9 protein isoform a [Homo sapiens]	2.29139	1.8674	2.11973	2.31517	2.11524	1.57336	1.50894	1.62044	0.928952	1.7516	2.41408	1.43453	0.214182	0.0261738	1.18871	0.419333	2.22253	0.231173	0.552994	0.918387
Ssa#GRASP223646977	Alpha-enolase [Salmo salar]	-1.2739	-1.04046	-1.14826	-0.397143	-1.4781	-1.61245	-0.685255	-3.18252	-1.31168	-1.63003	-1.53854	-1.39896	0.523219	1.11131	-0.452241	1.03232	-0.119896	0.46672	0.681208	-0.236875
Ssa#S35516582	APG12 autophagy 12-like [Homo sapiens]	-0.875549	-0.985276	-1.10282	-1.14985	-0.946676	-0.92337	-0.873165	-0.756713	-0.355172	-1.14059	-1.09322	-0.374619	-0.174512	-0.282071	-0.927217	-0.405485	-0.278978	-0.038015	-0.177467	-0.301954
Ssa#STIR12770	breast cancer antiestrogen resistance 3 [Homo sapiens]	-0.99302	-0.26023	-0.907613	-0.882515	-1.33982	-1.67436	-1.63471	-1.53371	-1.91168	-0.914874	-1.33739	-0.862806	-0.668325	-1.19818	-1.2363	-0.628846	0.0754147	-0.553932	-0.574444	-0.579573
Omy#S19715976	APG4 autophagy 4 homolog D [Homo sapiens]	3.30101	2.85265	3.52257	2.96924	0.849605	1.68308	-1.26025	-0.499426	2.57053	1.97136	2.16628	0.621949	-0.981878	-1.55848	0.724186	-1.27774	1.68132	-0.376884	-0.432421	0.0778773
Ssa#S30295385	translin [Homo sapiens]	4.70708	1.378	3.27769	2.61702	4.28495	4.7653	4.10177	3.78218	1.10993	2.90995	2.23387	0.533118	-1.08476	-0.840938	2.10037	0.230238	1.6487	-0.750704	-0.312753	0.395867
Ssa#EG647822	mediator complex subunit 1 [Homo sapiens]	4.96209	2.00625	3.48436	2.95262	4.03195	4.72517	3.92444	3.8522	0.990041	2.78529	2.10297	1.05893	-1.80004	-0.944232	1.65931	-0.109812	1.58533	-0.650883	-0.393173	0.770122
Ssa#KSS1236	Unknown	3.52853	3.43759	3.48736	4.19238	3.08469	2.62422	2.30502	2.66814	2.22994	3.15209	4.64037	3.08065	0.341635	0.312007	2.01749	0.706335	3.86927	0.555542	0.889474	1.89046
Ssa#TC94865	paired box gene 6 isoform a [Homo sapiens]	1.38419		1.14094	1.30559	5.84701	3.86727	2.80417	1.56172	0.611901	2.83113	0.342653	1.14983	0.456597	0.0337632	1.69984	0.164891	0.520829		-0.0669653	0.427047
Ssa#S35540478	Unknown	1.63812	1.46341	1.79564	1.81364	1.76637	1.94181	1.25312	0.908715	1.42044	1.40936	1.78462	0.710945	-0.60872	-0.57904	0.66017	-0.432214	0.841608	0.129502	-0.0845692	-0.55383
Ssa#GRASP209150486	Microtubule-associated protein RP/EB family member 1 [Salmo salar]	-1.89009	-0.809223	-1.87126	-0.562858	-1.16091	-2.30201	-0.900169	-1.80629	-1.16181	-1.20475	-1.35557	-1.07625	0.457673	0.913131	-0.749921	0.58039	-0.276913	0.217929	0.481571	0.0155927
Ssa#STIR39355	actin [Oncorhynchus keta]	1.07294	0.391225	0.703494	0.595235	0.904866	1.35791	0.806791	0.33731	0.716978	1.01257	0.661845	0.789114	0.460514	0.231611	0.780733	-0.037134	0.374946	0.304516	0.327215	0.309472
Ssa#DW543822	Unknown	2.46575	2.56368	2.538	3.29106	1.54535	1.22786	1.32263	1.35456	1.31224	2.1325	3.44544	2.11212	-0.506664	-0.401001	0.81817	-0.117555	2.43434	0.0399734	0.26432	0.906145
Ssa#S30293619	Oxidation resistance protein 1 [Salmo salar]	1.72412	1.50184	1.88491	1.60693	2.38365	3.51803	2.08565	1.61652	1.75066	1.91608	2.50766	1.37856	-0.208712	-0.105578	1.63244	-0.0606379	1.20879	0.404709	0.146911	0.459447
Ssa#S35501349	sperm associated antigen 7 [Homo sapiens]	-2.04185	-1.23896	-1.87077	-1.29596	-1.3891	-0.862816	-1.33748	0.28697	-1.06887	-0.901466	-0.855174	-0.931445	0.020234	-0.0784688	-0.801101	0.0378757	-0.534594	-0.0495179	-0.102391	-0.256429
Omy#CX031156	sal-like 2 [Homo sapiens]	1.09343	0.561227	0.846197	0.661017	0.717577	1.33329	-0.0387765	0.133215	0.833803	0.776434	0.948307	0.771671	-0.455391	-0.120591	0.290764	-0.102364	0.59599	-0.0359688	-0.164617	0.153958
Ssa#TC102141	Cytochrome P450 24A1, mitochondrial precursor [Salmo salar]	-1.08796	-0.49527	-1.93076	-1.10613	-1.59582	-1.75924	-1.9451		-1.96082	-1.2181	-1.43216	-1.45909	-0.035227	-0.59269	-1.01904	-0.530056	0.13058	-0.216269	0.338585	-0.256918
Ssa#S30293293	Ras-related protein Rab-27B [Salmo salar]	-1.37327	-1.24241	-1.07604	-1.26082	-1.29042	-0.886994	-1.03979	-0.664386	-0.572958	-0.819113	-0.651925	-0.0437025	0.222733	-0.323223	-0.656131	0.12358	-0.607204	0.112368	0.836835	-0.179284
Ssa#S30239879	serine/threonine protein kinase pim-3 [Salmo salar]	-1.0076	-0.32341	-1.1501	-1.35303	-1.34132	-1.29439	-0.844702	-0.632897	-0.697992	-1.19283	-1.3513	-0.565385	0.266556	-0.911569	-0.749421	-0.0527408	-0.617935	-0.650407	-0.592781	-0.512732
Ssa#DY716381	embryonic ectoderm development isoform a [Homo sapiens]		-1.61894	-1.68793	-1.39148	-0.980786	-0.887191	-0.363486	0.00867631	-0.976173	-0.845824	-0.951401	-0.705462	0.137678	0.520018	0.278796	0.33369	-0.43317	-0.0733735	-0.045041	-0.37806
Ssa#GRASP209154563	RNA-binding protein 39 [Salmo salar]	-0.0570005	-0.146519	-0.490724	-0.810171	-0.931925	-0.851459	-0.862776	-0.730677	0.305797	-0.0741703	-0.00791808	-0.811814	-1.32201	-0.732688	-0.690273	-0.661484	0.0268344	-0.323762	-0.289691	-0.623653
Omy#CA373458	kazrin isoform C [Homo sapiens]	3.09623	2.89273	2.92827	3.56955	2.03784	1.69533	1.67577	1.55464	1.60116	2.47765	3.64665	2.24899	-0.447187	-0.584766	0.889807	-0.216341	2.69517	-0.0526145	0.241032	0.813262
Ssa#S35685588	Tax1 (human T-cell leukemia virus type I) binding protein 3 [Homo sapiens]	-2.78673	-1.05421	-1.7927	-2.01653	-1.54	-1.31244	-1.44539	-1.6668	-1.81618	-1.86428	-1.67914	-0.943797	0.256681	-0.178063	-1.64488	0.0288154	-0.880067	-0.126067	0.138442	-0.287877
Ssa#GRASP209155079	NEDD4 family-interacting protein 1 [Salmo salar]	-1.19169	-0.101546	-0.999005	-1.37036	-1.31682	-1.54587	-1.22651	-1.43526	-1.46927	-1.15097	-1.17766	-0.746082	0.436441	0.131707	-1.07937	0.229362	0.338269	0.0680776	0.038954	-0.0966936
Ssa#KSS1762	Unknown	2.49049	2.11133	2.62842	2.21966	1.9524	2.23989	1.72851	1.68658	0.837249	1.69225	1.92334	1.30315	-0.928751	-1.25662	1.02099	-0.384098	0.888902	-0.152693	0.119854	-0.38513
Ssa#KSS233	hypothetical protein isoform 2 [Danio rerio]	4.20013	1.36904	2.76587	2.06259	3.97211	3.75047	3.2046	3.3217	0.0263889	1.50771	0.6719	1.21782	-0.817781	-1.03563	0.345212	-0.523109	0.316035	-1.37043	-1.29206	-0.0989219
Omy#S19714020	Ras-related C3 botulinum toxin substrate 1 precursor [Salmo salar]	-1.81553	-0.641427	-1.62561	-1.35976	-0.686994	-0.448771	-0.764467	-1.17112	-0.796308	-0.7862	-0.964527	-0.804489	0.601047	0.672531	-0.0852782	0.571792	0.174002	0.622358	1.07926	0.331289
Ssa#TC102228	nucleolar protein 8 [Homo sapiens]	1.11626	0.649627	0.990142	0.539195	0.670091	0.623689	0.926316	2.28036	0.558177	0.914281	0.914036	0.12453	0.492282	0.456703	0.536093	0.423417	0.183047	0.308677	0.202239	0.269925
Omy#S15248063	similar to M-phase phosphoprotein, mpp8 [Danio rerio]	2.49771	1.34597	1.88575	1.66544	0.838888	1.23485	1.13582	0.882296	1.20375	1.19547	1.30385	1.01644	0.796507	0.209516	1.1419	0.2776	1.98117	0.486361	0.572897	0.698068
Ssa#DW553499	fish virus induced TRIM protein [Oncorhynchus mykiss]	3.32138	2.84737	3.09761	3.61625	2.50474	2.11382	1.84667	2.07047	1.64104	2.42023	3.43011	2.26188	-0.0866925	-0.32353	1.16416	0.144844	2.69866	0.186991	0.296061	1.07329
Ssa#EL698656	Malate dehydrogenase, mitochondrial precursor [Salmo salar]	-1.76215	-2.1071	-1.82215	-2.16253	-2.09692	-0.807518	-1.89639	-0.963595	-0.832049	-1.86086	-1.93263	-0.881998	0.595657	0.382339	0.467447	0.193412	-1.29456	0.0534175	-0.643019	0.103504
Ssa#DW577316	Rho-related GTP-binding protein RhoG precursor [Salmo salar]	1.50817	1.89435	1.88706	1.81335	1.44088	1.51822	1.43403	0.35064	1.59127	2.02793	2.38098	0.644568	0.302677	0.0734799	0.911232	-0.0840195	1.69783	0.764926	0.860395	0.321475
Omy#S23942215	transforming growth factor beta [Salmo salar]	-0.28429	-0.508732	-0.318546	-1.29854	-0.79229	-1.59905	-1.57226	-0.685043	-0.623067	-0.516848	-0.547932	-0.494977	0.368327	-2.08054	-0.463101	-0.946236	-0.0685839	-0.630619	-0.0354421	-0.0128468
Ssa#S31969940	TFIIH basal transcription factor complex helicase subunit [Salmo salar]	4.8136	1.74641		4.17076	1.69459		0.369833	-0.109549			1.37149	1.58602			2.12238		2.5508			0.106265
Ssa#S35472588	Unknown	2.05887	0.932429	1.64594	1.49737	1.65108	1.62232	1.47068	1.31253	0.555609	1.18615	1.21893	0.385264	-1.15234	-0.919953	-0.00321189	-0.470878	0.178056	-0.475136	-0.532525	-0.689724
Ssa#S30295618	eukaryotic translation initiation factor 3 subunit D [Homo sapiens]	-1.25754	-0.646444	-0.955784	-1.07044	-1.28312	-1.04079	-1.29149	-1.30972	-1.65188	-0.559757	-1.41867	-0.728586	-0.16469	-0.392079	-1.11763	-0.602191	-0.34113	-0.349975	0.108579	-0.346472
Ssa#TC110518	NAD(P)H menadione oxidoreductase 1, dioxin-inducible isoform a [Homo sapiens]	-1.00476	-1.20687	-1.01974	-1.21593	-0.399519	0.52292	-0.0580063	-0.718847	-0.70734	-0.295552	-0.664651	-0.264574	0.382378	0.454556		0.246697	-0.0984579	0.244741	0.0966342	0.172501
Ssa#GRASP221222099	NADH dehydrogenase 1 beta subcomplex subunit 4 [Salmo salar]	-0.173495	-0.0129118	0.736464	0.393059	1.2223	0.402181	-0.0643119	2.55926	2.37243	0.169717	-0.245155	0.4809	1.14015	1.01109	1.03337	0.882627	-0.716211	0.620525	-0.355365	0.923395
Ssa#S35579044	muskelin 1, intracellular mediator containing kelch motifs [Homo sapiens]	1.26878	0.716788	1.30834	0.463022	-0.336696	1.14145	0.00300059	0.586617	0.827711	0.663721	0.762993	0.680178	0.23859	0.216703	-0.103686	-0.354635	0.26364	-0.0588329	0.125014	-0.0362267
Ssa#S31995704	neurofascin precursor [Homo sapiens]	-1.05684	-0.62701	-0.614112	1.30009	-1.40884	-0.648001	-0.973238	-1.67658	-1.54452	-1.59777	-1.9371	-1.65295	0.612153	2.50771	-0.851726	1.20182	-0.185771	0.82697	0.58788	0.834677
Ssa#S18835418	LYRIC protein [Salmo salar]	-2.34198	-1.40003	-1.91048	-1.17151	-1.75876	-1.38462	-1.24461	-0.904827	-1.13155	-1.29664	-1.43042	-1.18938	-0.420586	0.393629	-0.498134	0.23118	-0.67738	-0.0370485	0.150645	-0.0697783
Ssa#S31989025	microfibrillar-associated protein 1 [Homo sapiens]	-1.5564	-1.27292	-1.32487	-1.24869	1.68179	0.562361	-0.159888	-0.783873	-0.661991	-0.177276	-0.441674	-0.686987	-0.305603	-0.0187362	-0.0281031	0.165825	-0.234841	0.130469	-0.0243355	-0.197743
Ssa#S30293485	zinc finger protein 207 isoform b [Homo sapiens]	0.820745	0.221257	0.397823	0.340046	1.29184	1.56801	1.29245	1.52779	1.35696	1.17262	1.44734	0.415102	-0.510399	-0.12193	0.556144	-0.205353	0.180632	-0.261936	0.00259922	-0.333115
Ssa#S30242445	golgi autoantigen, golgin subfamily b, macrogolgin (with transmembrane signal), 1 [Homo sapiens]	1.63103	0.873998	1.4681	1.22657	1.47433	1.33297	1.24676	1.15271	0.15667	0.830819	1.14398	0.0709634	-1.2965	-1.31186	0.34339	-0.615651	0.0007677	-0.784872	-0.521526	-1.03249
Ssa#S35599544	liver regeneration p-53 related protein [Homo sapiens]	-0.862925	-0.829891	-1.04858	-0.903072	-0.666854	-0.469532	-0.677179	-0.35661	-0.315067	-0.2367	-0.500598	0.144276	0.257766	-0.052794	-0.684444	0.140856	0.239901	0.0193127	0.314924	0.0913006
Omy#BX076524	rhomboid-related protein 2 [Homo sapiens]	-1.57859	-1.56306		-1.29943	-0.921377	-0.729307	-0.579672	0.119201	-0.707803	-0.223935	-0.78805	-0.383551	-0.434754	0.867137	-0.570415	0.337158	0.0916187	0.43733	0.231601	0.119522
Ssa#S35555077	similar to very large inducible GTPase 1 [Danio rerio]	0.602326	-0.709893	0.0233125	-0.202891	-1.80971	-1.43094	-1.6451	-1.49233	-1.60947	-0.729784	0.27667	0.570585	0.559492	0.657462	-0.421604	0.238759	0.177533	0.835186	2.07475	0.805436
Ssa#STIR39437	Unknown	1.3076	1.07017	1.37576	1.31688	1.86756	2.30738	1.58189	1.01706	0.289322	1.25583	1.76498	0.779751	-0.940068	-1.14451	0.748604	-0.907303	0.412209	-0.274029	-0.0993636	0.0682741
Omy#S34423886	succinate dehydrogenase complex subunit A flavoprotein [Salmo salar]	-0.865589	-0.934506	-0.876976	-1.0835	-0.374901	-1.26337	-0.895991	0.779098	0.544119	-0.549135	-0.721924	0.0282415	0.134471	-0.199288	-0.177977	0.151829	-0.872478	0.194332	-0.855587	0.704684
Ssa#DW553532	6-phosphofructo-2-kinase/fructose-2,6-biphosphatase 2 [Salmo salar]	3.05714	3.20988	3.33622	4.06596	2.79055	2.57017	2.16738	2.39114	2.07484	2.94448	4.53058	2.81956	-0.112153	0.00541018	1.67479	0.297169	3.45248	0.293814	0.646296	1.47163
Ssa#GRASP221222221	BTB/POZ domain-containing protein KCTD17 [Salmo salar]	-1.95373	-1.50226	1.44259	0.655572	-2.4762	-2.44146	-3.39786	-2.28661	-2.05306	-1.77667	-1.97505	-1.61416	0.224913	-3.36637	-3.02018	-0.238471	-0.0910761	0.384245	-1.02878	-3.30195
Ssa#S18871952	coiled-coil domain containing 84 [Homo sapiens]	1.39728	1.51363	1.94347	1.47226	1.07075	1.25131	1.15784	1.37382	0.983491	1.48092	1.58684	1.24405	-0.235656	-0.00396667	1.28202	0.157774	0.0412243	0.296657	0.365166	0.278087
Ssa#GRASP209733821	Tumor necrosis factor-inducible protein TSG-6 precursor [Salmo salar]	-0.996003	-0.765997	-1.15852	0.733173	-1.14119	-0.519874	-0.576488	0.0299968	-0.799706	-0.886912	-0.680869	-0.808122	0.836663	1.38409	-0.0993472	1.16297	-1.00302	0.667257	0.732302	0.474549
Ssa#GRASP209155897	Guanine nucleotide-binding protein Gi, alpha-2 subunit [Salmo salar]	-1.17228	-0.201877	-0.694864	-0.64831	-1.45061	-1.46877	-1.24031	-1.18763	-0.947959	-1.09642	-1.58017	-0.856627	0.319024	0.160414	-1.56093	-0.469155	-0.373806	-0.167886	-0.266285	-0.0869911
Ssa#DN167042	regulator of chromosome condensation and BTB domain containing protein 2 [Homo sapiens]	-0.724384	-1.49972	-1.26663	-0.14291	-0.660833	-0.670981	-0.696157	-0.827341	0.292861	-0.0495303	0.326996	0.0709061	-0.51074	0.437886	-0.0885352	-0.632135	-0.809317	0.974009	0.476736	-0.517324
Ssa#S35698682	Fibronectin [Salmo salar]	-1.22873	-0.871901	-1.15369	-0.596374	-0.644442			-0.751244	-0.907619	-1.02262		-0.185734	0.428082	0.413601	-0.774488	0.84231	-0.839506	0.490278	0.709884	-0.0146239
Ssa#S18888482	mannosidase, alpha, class 2B, member 1 precursor [Homo sapiens]	-0.872637	-0.514164	-0.511839	-0.998211	-2.53056	-1.65604	-1.13929	-3.34933	-1.35393	-1.36523	-1.5762	-0.70346	0.347923	-0.028905	-1.19114	-0.120778	0.689978	0.549672	0.706192	0.647238
Omy#S34424030	Splicing factor, arginine/serine-rich 7 [Salmo salar]	-1.35811	-0.233878	-1.39315	-0.733695	-1.20589	-1.16242	-1.37606	-1.0609	-0.322157	-1.2873	-1.11491	-0.790309	0.736362	0.7415	-0.417193	0.730445	-0.510131	0.28534	0.378781	0.129105
Ssa#S48420693	zinc finger and BTB domain containing 26 [Homo sapiens]	1.47196	1.59231	1.79589	1.87361	2.95809	4.1247	1.55209	0.785836	2.33923	2.13647	3.05541	1.38363	0.454057	0.349204	2.43148	0.308597	2.22086	1.00307	0.626518	0.193204
Ssa#S30242317	fucosyltransferase 8 isoform a [Homo sapiens]	3.05373	2.47576	2.69324	3.14153	2.72125	1.60007	0.779366	1.13984	2.09551	1.85215	3.77245	1.81582	-0.136221	-0.0223975	1.54561	0.0774717	2.89535	0.423914	0.216548	1.11013
Ssa#TC106327	Calcium/calmodulin-dependent protein kinase type II gamma chain [Salmo salar]	0.406152	0.467628	0.531152	0.487075	1.54935	1.75636	0.472914	0.68451	0.677601	0.942176	0.583673	0.535762	0.188142	-0.273154	0.733133	-0.0854926	0.453569	0.286206	0.0660559	0.8564
Ssa#GRASP223647977	Serine/threonine-protein kinase TAO3 [Salmo salar]	2.49539	0.267222	1.75417	0.597735	3.90369	3.93759	3.23355	3.24797	0.893044	2.48836	1.79261	0.457481	-0.817781	-0.417003	1.65008	-0.054756	0.895226	-0.0323743	0.491756	0.296752
Ssa#GRASP223672390	60S ribosomal protein L10 [Salmo salar]	-0.544394	-0.298075	-0.478768	-0.540473	-1.07282	-1.10351	-0.550036	-1.18336	-0.512715	-0.659118	-0.647329	-0.625921	0.429304	0.353992	-0.354232	0.275209	-0.211222	0.0649038	0.240728	-0.237083
Ssa#GRASP223648617	Short-chain dehydrogenase/reductase 3 [Salmo salar]	-0.720729	-0.420244	-1.03511	-0.501599	-0.609731	-0.739	-0.736921	-0.240243	0.269956	-0.421596	-0.291869	-0.641967	-0.695126	-0.351433	-0.814053	-0.352959	-0.744598	-0.869049	-0.974686	-0.8442
Ssa#S35545405	alpha 3 type VI collagen isoform 3 precursor [Homo sapiens]	-2.86117	-1.30652	-1.94867	-1.80119	-3.54616	-2.72215	-3.64926	-2.21051	-2.92181	-3.06217	-3.22264	-2.4737	0.975105	0.284076	-2.11486	0.12708	-0.148084	0.15752	-0.0995084	0.674241
Ssa#TC81782	amyloid beta A4 protein precursor, isoform a [Homo sapiens]	2.37796	2.51264	2.47817	3.16745	1.97983	1.51109	1.71789	1.75332	1.54668	2.23146	3.51411	2.23266	-0.0961512	-0.111246	1.13767	0.166703	2.7161	0.226159	0.581819	1.04488
Ssa#ES325541	hypothetical protein [Danio rerio]	2.21152	0.956866	1.88024	1.41634	1.63525	1.53553	1.25066	1.47388	1.32325	1.59472	1.68566	0.97508	-1.38511	-1.51775	0.161153	-1.26494	0.522202	-0.587611	-0.592561	-0.513573
Ssa#GRASP209735609	Tetranectin precursor [Salmo salar]	-1.69337	-0.430997	-0.260018	-0.432117	-1.82315	-1.03715		-1.53303	-2.14743	-2.09537	-2.08365	-1.6689	-0.0985964	0.0764708	-1.7152	-0.107362	0.0690129	0.0103213	0.131902	0.253109
Ssa#TC108704	Lipocalin precursor [Salmo salar]	-1.33898	-0.541288	-1.30815	-3.76981	-1.81628	-2.35867	-1.98194	-2.12137	-1.72831	-0.719994	-1.97214	-0.730381	-0.697731	-3.52666	-2.21646	-2.18526	-1.07769	-1.50838	-1.06504	-0.933737
Ssa#EG935968	placental protein 11 precursor [Homo sapiens]	-2.68904	-1.48383	-2.68217	-2.01424	-1.90311	-1.2306		-1.10931	-2.46284	-2.0662	-2.0545	-1.91361	0.304881	-0.63716	-1.36357	-0.295976	-1.41702	-0.128721	-0.502474	-0.040062
Ssa#S31983934	6-phosphofructokinase type C [Salmo salar]	-1.06007	-0.521569	-1.04828	-0.696912	-1.0385	-1.23829	-1.01659		-0.935398	-0.388872	-0.720587	0.0160395	0.22043	0.0331788	-0.453619	0.371569	-0.144027	0.283782	0.577012	0.0323874
Ssa#GRASP209733139	Serine/threonine-protein kinase PLK2 [Salmo salar]	0.838062	1.27632	1.1356	1.05378	0.326679	-0.131124	1.03226	-0.244225	0.357091	0.437189	0.461591	0.396382	0.202731	0.31126	0.245817	0.330379	0.488458	0.125515	0.187907	0.471236
Ssa#STIR35142	H2B_SALTR RecName: Full=Histone H2B	0.599677	0.942566	0.774476	1.21927	0.874317	0.807285	0.665307	0.780006	0.491489	0.792359	0.854505	0.0834417	0.483928	0.208885	0.618479	0.312028	0.474658	0.399094	0.00523789	0.0791596
Ssa#GRASP209154463	Cell cycle control protein 50A [Salmo salar]	-0.559888	0.0041574	-0.239012	-0.00784951	-0.94098	-1.12992	-0.886612	-1.07033	-1.01198	-0.932403	-0.865603	-0.361134	0.592012	-0.0387378	-1.02744	-0.128432	0.747104	-0.0956787	-0.123447	-0.0245883
Ssa#S18871821	growth factor independent 1 [Homo sapiens]	3.98345	1.72693	2.91515	2.1099	3.32098	3.89941	3.27911	3.00135	0.573359	1.91523	1.23354	0.576912	-1.14775	-0.198094	1.55885	0.118482	1.33436	-0.507741	-0.22199	0.611188
Ssa#GRASP223649395	Solute carrier family 2, facilitated glucose transporter member 3 [Salmo salar]	2.73738	2.23543	2.38475	2.83723	2.38966	1.73458	1.64206	1.60936	1.38498	2.15955	3.19826	1.84399	0.1064	-0.0970217	1.19484	0.288624	2.58491	0.167508	0.499414	0.752591
Ssa#GRASP209735721	Vacuolar proton pump subunit G 1 [Salmo salar]	1.97637	1.63832	1.76009	2.24865	1.80856	1.3765	1.60109	1.55216	1.0779	1.76278	2.72768	1.56932	0.313598	0.222484	1.21129	0.699695	1.98968	0.186595	0.685531	0.789921
Ssa#CL479Contig1	Unknown	-1.71941	-0.792404	-2.52523	-0.564078	-1.9054	-1.82175	-1.33212	-0.811964	-1.6515	-1.9101	-1.76937	-1.45869	0.120015	-0.166472	-0.47575	-0.0920657	-0.483792	0.108032	-0.0122479	-0.232022
Ssa#KSS411	Unknown	1.22225	0.984065	1.12968	0.969141	0.471125	0.676765	0.691517	0.491832	0.823541	1.36314	1.54532	-0.0177113	-0.434743	-0.36489	0.83911	-0.00230849	1.39176	0.374043	0.648796	0.713201
Ssa#S35581851	septin 10 [Danio rerio]	1.00136	0.760596	0.863626	0.900727	0.290831	0.27959	0.354018	0.0517952	0.143675	0.365577	-0.0106716	0.420163	-0.718909	-0.973504	-0.796316	-0.61642	0.193608	-0.760089	-1.04929	-0.994571
Omy#CX721219	Ras-related protein Rab-2A [Salmo salar]	-1.05156	-1.19974	-1.53798	-0.896218	-1.10198	-0.569519	-0.803224	-0.862302	-0.934707	-1.03475	-0.812167	-0.83505	0.312722	0.123957	-0.538772	0.00990783	-0.0184855	0.255782	0.450799	0.596396
Ssa#S30251407	NULP1 [Homo sapiens]	0.808302	0.535197	0.747992	0.260272	0.962559	1.00795	1.07459	0.81701	0.42728	1.17198	1.72743	0.731765	-0.914254	-0.731448	0.50811	-0.816506	0.736694	-0.522829	-0.243056	-0.0369732
Ssa#S35549699	Short-chain dehydrogenase/reductase 3 [Salmo salar]	-1.15436	-1.06087	-1.21225	-0.930012		-0.204552	-0.457787	0.505749	0.181895	0.149473		-0.214793	-0.230517	-0.118683	-0.325454	-0.0565115	-0.050932	0.415617	-0.25724	-0.0244143
Ssa#GRASP221219909	cornichon homolog [Salmo salar]	-1.04855	-0.134274	-0.504774	0.0446512	-1.16035	-0.937768	-0.941039	-1.1246	-1.23235	-1.00037	-1.33861	-0.77359	0.537499	0.144344	-1.10362	0.157253	0.226481	0.276745	0.267755	-0.0206379
Ssa#CB499612	Unknown	-1.09796	-0.860192	-1.04642	-1.11745	-0.530952			0.162639		0.0465959	0.0225743	-0.511581	0.321278	-0.0281093	-0.0456684	0.140851	-0.0728678	0.463704	0.39043	0.705243
Ssa#S35661176	type II CAX cation/proton exchanger [Danio rerio]	-0.595101	-0.90162	-0.442744	0.424055	-1.0816	-1.08907	-0.933901	-0.859183	-0.335903	-1.35053	-0.99161	-0.63638	-0.162579	0.920954	-0.68586	-0.209822	-0.844752	-0.183093	-0.225368	0.013882
Ssa#S29912424	Coagulation factor IX precursor [Salmo salar]	1.46137	1.06805	1.12612	0.763974	1.02708	0.369097	0.731848		0.601396	0.459753	1.10638	0.573981	0.262489	0.175528	0.307547	-0.197735	0.198025			0.232841
Ssa#S30283615	ATP-dependent Clp protease ATP-binding subunit clpX-like, mitochondrial precursor [Salmo salar]	1.95704	2.14619	3.70603	2.8515	3.07507			3.61588	-0.201745	2.10671	4.8978	0.188962		0.482821		1.11953	3.33322	0.652332		1.67765
Omy#CT564516	ATP synthase H+ transporting mitochondrial F1 complex gamma polypeptide 1 [Oncorhynchus mykiss]	-1.85329	-1.47405	-1.46985	-1.54936	-1.10036	-1.25862	-1.44568	-0.180373	-0.181535	-1.45064	-2.5365	-1.16028	-0.0258085	-0.224474	-1.13352	-0.332083	-1.40641	-0.295601	-0.76197	0.312943
Ssa#S35661461	Lymphocyte antigen 75 precursor [Salmo salar]	-0.336903	-0.704019	-0.497951	-0.0493721	-0.350235	0.030566	-0.464386	-0.456348	-0.736671	-0.917934	-0.886809		0.332583	0.602532	-0.462459	0.145278	0.240133	0.0946755	0.176797	-0.306845
Ssa#KSS4093	hypothetical protein [Danio rerio]	4.12174	1.68815	2.95626	2.05406	3.92138	4.3127	3.85702	3.25041	0.844278	2.16256	1.51612	1.77563	-0.358458	-0.235084	1.62602	0.162863	1.47522	-0.468422	-0.171185	0.940583
Ssa#KSS3472	pre-B-cell leukemia transcription factor 2 [Salmo salar]	1.13758	1.37699	1.09249	1.33516	1.21582	0.449972	1.13515	0.788024	0.915547	1.19026	1.04543	0.28743	-0.393743	-0.414603	0.728086	-0.345563	0.70928	0.176442	-0.0774491	-0.00615567
Ssa#STIR12699	hypothetical protein LOC100034513 [Danio rerio]	0.262728	-0.326385	0.339455	0.0360101	0.838029	0.943876	0.750221		0.123797	0.525404	0.418154		0.149796	-0.344336	0.0837214	-0.320521	0.182735	-0.325727	-0.112371	-0.280882
Ssa#S18888463	Coagulation factor IX precursor [Salmo salar]	-1.36854	-0.788454	-1.05262	0.354128	-1.70879	-1.14751	-2.82395	-1.18515	-1.86707	-2.38355	-2.35134	-2.04602	-0.330687	0.951493	-2.19556	0.394832	-0.0574197	-0.27634	0.920167	0.202277
Ssa#KSS4332	Unknown	-2.09369	-1.04504	-2.25333	-1.25733	-1.8493	-2.39942	-1.24051	-2.9634	-1.66598	-1.42458	-1.61068	-1.291	0.840211	0.720423	-0.327566	0.839312	-0.161132	0.486726	0.176277	-0.523438
Ssa#S35546739	NCK-associated protein 1 isoform 1 [Homo sapiens]	-1.90822	-0.187998	-1.30889	-1.33038	-1.40781	-0.0266111	-1.55956	-1.08347	-1.09613		-0.920309	-0.889167	0.148453	0.335058	-0.814582	0.289862	-0.557466	0.132427	0.12516	-0.14706
Ssa#S35472773	SET translocation (myeloid leukemia-associated) B [Salmo salar]	-1.22212	-1.84306	-1.65221	-1.06431	-0.897545	-0.971323	-0.882554	-1.12732	-0.739756	-1.2348	-0.881503	-0.279547	0.309247	0.639591	-0.852649	0.297947	-0.228272	0.448917	0.199258	-0.313357
Ssa#S30295193	Sorting nexin-3 [Salmo salar]	-1.87982	-0.834809	-1.4433	-0.319476	-1.42141	-1.27403	-1.10429	-1.42099	-1.34064	-0.823185	-1.07276	-0.781142	0.0585331	0.14947	-0.960736	0.110221	-0.00898634	0.0516651	0.132235	-0.09887
Ssa#GRASP209154741	Tropomyosin alpha-4 chain [Salmo salar]	-2.11312	-0.787921	-1.22333	-0.498976	-1.75477	-1.06936	-0.946259	-2.3245	-1.77679	-1.65642	-1.633	-1.3405	0.58654	0.825038	-1.0304	0.107959	-0.084785	0.297981	0.309628	-0.0688392
Omy#S22914189	hypothetical protein [Danio rerio]	-0.955386	-0.807474	-0.891008	-0.730927	-0.628108	-0.429492	-0.0862612	0.0186562	-0.205416	-0.527312	-0.439255	-0.368458	-0.134592	0.319896		0.483648		0.102367	0.0028423	0.0746206
Ssa#BU694088	TBCC domain containing 1 [Homo sapiens]	1.64982	1.93261	1.81689	2.72319	1.74593	1.47534	1.32148	1.52479	1.21111	1.91252	3.57263	2.05608	0.157149	0.490829	1.27511	0.507485	2.73197	0.368816	0.461916	0.754393
Ssa#S30293851	Transmembrane protein 59 precursor [Salmo salar]	-0.0788992	0.472094	0.290884	-0.318591	-0.737725	-0.923971	-0.974833	-0.89241	-1.05071	-0.252964	-0.45474	-0.145183	0.979697	0.151754	-0.60194	0.0785191	0.179394	0.243363	-0.210746	0.00968812
Omy#S34308678	neuregulin 1 isoform HRG-alpha [Homo sapiens]	1.229	0.716975	1.05137	-0.375586	0.788786		0.929496		0.248966	0.928182	0.673443	0.575229	-0.0354688	0.290502	0.380869	-0.0954949	0.729474	-0.238873	-0.687405	0.0767082
Ssa#TC95882	tuftelin 1 [Homo sapiens]	2.45539	2.30382	2.39486	2.95759	1.09756	1.4278	1.54814	1.64775	1.43982	2.08827	3.12362	0.646749	-0.928082	-0.352344	0.946164	0.258655	2.44735	0.172925	0.482727	1.23867
Ssa#GRASP223648447	ariadne-2 homolog [Salmo salar]	1.71567	0.483527	1.00053	0.900445	0.255705	1.19999	0.709743	0.862675	0.656245	0.853281	0.770714	0.698641	-0.162202	-0.25356	0.733736	-0.157139	0.191855	-0.410089	-0.378664	-0.53021
Ssa#KSS2244	Unknown	3.61751	3.46746	3.58281	4.42282	3.02789	2.58093	2.13985	2.33431	1.8873	2.79271	4.38398	2.8271	0.0242917	0.0634051	1.74169	0.427411	3.3554	0.517127	0.450988	0.752076
Ssa#S35664027	PRP18 pre-mRNA processing factor 18 homolog [Homo sapiens]	-0.965087	-0.964227	-0.882975	-1.15465	-0.109286	-0.485118	-0.472739	-0.695823	-0.501571	-0.641995	-0.291869	0.38644	0.0505927	0.0805744	-0.284519	0.0916337	-0.369799	0.111806	0.321687	0.497881
Ssa#GRASP223648733	Elongation factor 2 [Salmo salar]	-0.616082	-0.454853	-0.463611	-0.294187	-1.13266	-0.82802	-0.556188	-1.20397	-0.608699	-0.539576	-0.683385	-0.538245	-0.267332	-0.451297	-1.06448	-0.445189	-0.536208	-0.171198	0.00626971	-0.288883
Ssa#GRASP221221913	Centromere protein M [Salmo salar]	-1.69146	-1.5176	-2.46612	-0.254047	-1.41076	-1.14092	1.49337	-0.477516	-0.868863	-0.738754	-0.741502	-0.656606	0.338335	0.70968	-0.332721	0.313147	-0.520366	0.180894	-0.29104	0.642741
Ssa#GRASP209155827	Proline synthetase co-transcribed bacterial homolog protein [Salmo salar]	-0.905055	-0.802723	-0.932232	-0.718784	-0.961208	-1.5795	-0.562184	0.0752162	0.143854	-0.571184	-1.06286	-0.216728	-0.258793	-0.251349	0.0647367	-0.455342	-1.18112	-0.570875	-1.02858	-0.210686
Ssa#CK880916	cell division cycle associated 7-like [Homo sapiens]	-1.01828	-0.796078	-0.976088	-1.04563	-0.506389		-0.186784		0.229639				0.16597	0.5108	0.000273198	0.0993531			0.0448347	0.278711
Ssa#S35552650	inducible nitric oxide synthase [Oncorhynchus mykiss]	-1.86847	-1.8305	-2.34984	-2.00076	-2.25473	-2.52492	0.498458	-0.982204	-1.93918	-1.28316	0.204431	0.243847	0.361301	-0.800314	-0.768044	0.253637	-1.13224	2.38194	-0.332122	-0.840905
Ssa#KSS483	Ras association domain-containing protein 1 [Salmo salar]	4.21355	1.42486	2.97958	2.10255	4.35174	4.33521	3.61155	3.47873	0.434318	1.98621	1.37409	1.50845	-0.384322	-0.50084	1.25073	-0.080921	1.06012	-0.912487	-0.832406	0.2985
Ssa#KSS2075	Unknown	2.89161	2.60931	2.74405	3.39871	2.58478	2.13122	1.81063	1.83623	1.44822	2.34975	3.49908	2.3602	0.163045	-0.0354006	1.35063	0.437457	2.90942	0.314095	0.440548	1.07054
Ssa#S35665438	Peptidyl-prolyl cis-trans isomerase-like 1 [Salmo salar]	1.66415	1.0028	1.02957	1.16526	1.36044	1.23908	1.08731	0.464958	0.951083	1.16081	1.23931	1.24052	-0.408086	-0.460991	0.313233	0.0752837	0.316678	-0.0831534	-0.199202	-0.184934
Ssa#S31974178	apoptosis antagonizing transcription factor [Homo sapiens]	-1.36766	-1.11342	-1.31472	-1.49161	-0.368256	-0.452305	0.140427	-0.746772	-0.827688	-0.601633	-0.844323	-0.36508	-0.0935884	-0.0954526	-0.550341	-0.331435	-0.293251	-0.239762	-0.283891	-0.161564
Ssa#GRASP209737937	ORM1-like protein 2 [Salmo salar]	-0.777786	-0.448193	-0.755827	-0.210037	-0.769492	-0.812543	-0.775522	-0.981279	-0.959275	-0.322434	-0.946131	-0.352638	-0.299226	-0.635169	-1.3726	-0.589677	-1.02218	-0.396835	-0.0940478	-0.570231
Omy#S15301842	Gastrula zinc finger protein XLCGF57.1 [Oncorhynchus mykiss]	-1.31966	-1.74664	-1.69047	-1.58832	-0.247499	-0.81356	-0.905589	-0.374064	-1.44761	-1.13162	-0.721923	-0.213996	1.31922	-0.432218	-0.487867	-0.697466	-0.841399	-0.881787	0.793794	-1.02931
Ssa#S35507058	Transcription factor jun-B [Salmo salar]	-1.34173	0.393732	-0.0769659	0.981582	-2.13397	-0.91768	-0.473234	-2.24645	-1.37753	-1.06212	-1.31689	-1.14669	0.305429	1.07863	-0.742808	0.431908	-0.219661	0.318143	0.306818	0.319332
Ssa#GRASP209156131	Transketolase [Salmo salar]	-1.55013	-1.16498	-1.45421	-1.34319	-1.62124	-1.76973	-0.968358	-2.32372	-1.0794	-0.905882	-0.934068	-1.18639	0.407388	0.532212	-0.840819	0.229894	-0.294871	0.170811	0.33841	-0.436496
Ssa#CB513721	TGF-beta induced apoptosis protein 12 [Homo sapiens]	1.30438	0.984855	1.25279	1.24881	1.67353	1.5422	1.51363	-0.0952198	0.981348	1.27263	1.67572	0.189116	-0.169184	-0.345468	0.82009	-0.432137	0.76969	-0.192407	-0.239138	-0.510127
Ssa#S30281178	protein associated with topoisomerase II homolog 1 [Homo sapiens]	4.38719	1.89135	3.26344	2.39827	4.20906	4.50433	3.6842	3.45852	0.529176	2.12719	1.40861	1.49379	-0.323335	-0.566679	1.42819	-0.192606	1.10537	-0.789922	-0.572106	0.11463
Ssa#S35676193	mediator complex subunit 8 isoform 3 [Homo sapiens]	-1.42064	-0.535003	-1.33897	-1.01417	-0.769015	-0.815044	-0.836578	-1.00628	-0.744051	-0.650582	-1.17489	-0.212556	-0.331221	-0.256936	-0.781979	-0.207291	-0.693149	-0.230105	-0.272759	-0.290537
Ssa#TC103188	Angiopoietin-related protein 1 precursor [Salmo salar]	3.43283	2.98687	3.03076	3.85031	2.60769	2.03627	1.73732	1.75314	1.65391	2.45355	3.91149	2.39783	-0.268065	-0.466475	1.16498	-0.15854	3.00268	-0.0830753	0.0828933	0.748331
Ssa#KSS1885	valosin containing protein [Oncorhynchus mykiss]	-1.5968	-1.48029	-1.48491	-1.09421	-0.677014	-0.501773	-0.994763	-0.471984	-0.843787	-0.789479	-0.940957	-0.703547	-0.251839	0.234916	-0.593333	0.0506137	-0.614571	0.00757462	0.277101	-0.20539
Ssa#GRASP209155537	Serine/threonine-protein phosphatase 2A 56 kDa regulatory subunit epsilon isoform [Salmo salar]	1.34439	0.250882	0.46097	0.551559	0.916191	0.611935	0.94021	0.897133	1.16568	0.619759	1.022	0.842024	0.606791	0.392587	0.773627	0.552219	0.638467	0.635031	0.652064	0.495612
Ssa#S35564126	Myosin light polypeptide 6 [Oncorhynchus mykiss]	-1.18975	-0.692746	-0.86957	-0.420089	-1.78186	-1.54237	-0.877248	-1.9233	-1.04052	-1.14448	-1.2583	-0.948678	-0.215997	-0.162344	-1.25747	-0.274437	-0.451758	-0.127074	0.0276032	-0.584753
Ssa#GRASP209156075	Sodium-dependent neutral amino acid transporter B0 [Salmo salar]	2.04788	1.53237	1.69999	1.76233	0.89636	0.0522742	0.563822	0.317502	0.721281	1.46251	2.03505	0.689372	-0.221278	-0.29229	0.230956	0.0927572	1.50109	-0.274617	-0.0386016	0.222532
Ssa#GRASP209153632	72 kDa type IV collagenase [Salmo salar]	-1.82838	-0.658969	-1.21868	-0.595501	-2.47372	-2.11839	-2.28904	-2.81043	-2.29017	-2.24239	-2.86149	-1.67273	0.863764	0.90833	-1.65634	0.606343	-0.223123	0.229101	0.248311	0.251344
Ssa#TC110923	apopolysialoglycoprotein [Oncorhynchus masou]	3.16248	2.91113	3.05731	3.81043	2.83612	2.47771	1.91947	2.22054	1.89163	2.71796	4.44117	2.75552	-0.124469	-0.127261	1.63816	0.17531	3.18657	0.0339578	0.304992	0.927545
Ssa#GRASP223648681	Nuclear RNA export factor 1 [Salmo salar]	0.319274	0.184011	0.182714	-0.676267	-0.463084	-1.44786	-0.462117	-0.492108	-0.19528	0.0700924	-0.362151	-0.274426	-0.861189	-1.11596	-0.876689	-0.946552	-0.0225687	-0.483364	-0.296123	-0.649588
Ssa#KSS4667	Unknown	2.00241	1.78187	2.39504	2.07759	1.82526	2.87751	1.66969	0.8258	0.696899	0.731741	0.69465	0.235335	-1.36429	-1.29301	-0.138556	-0.779751	0.709743	-0.529665	-0.80141	-0.493818
Ssa#GRASP223673172	Cystatin-B [Salmo salar]	-1.08091	-0.487565	-1.47079	-1.15379	-1.72819	-1.99264	-0.614959	-2.64667	-1.74743	-1.91196	-2.17768	-1.65202	0.536018	0.741496	-1.43084	0.748842	-0.421809	0.318407	0.627177	-0.446334
Ssa#TC95875	zinc finger protein 318 [Homo sapiens]	1.03928	1.22733	1.35854	1.37032	1.4071	1.73688	1.32532	0.0860327	0.759956	1.14577	1.28127	0.206784	-0.657431	-0.282486	1.02314	0.0526003	0.556421	-0.411002	-0.174373	-0.70259
Ssa#S30257225	ataxia telangiectasia mutated protein isoform 1 [Homo sapiens]	3.42457	2.25313	2.92304	2.819	3.55894	4.21115	3.34308	3.21781	1.76423	2.17507	2.417	1.20485	-0.102382	-0.500851	1.95523	0.462064	1.31377	-0.0617474	-0.267476	1.21333
Ssa#DY733912	Unknown	0.751686	0.74651	0.778259	0.956381	0.360511	0.328932	0.393292	-0.00450939	0.601502	0.809074	0.580433	0.0625535	-0.515852	-0.547281	0.293797	-0.135897	-0.295459	-0.0182992	0.0945086	-0.0817737
Ssa#STIR34376	Rb1-inducible coiled coil protein 1 isoform 1 [Homo sapiens]	-0.882482	-0.669274	-0.868118	-0.774564	-0.640492	-0.299391	0.138709	0.645163	-0.563899	-0.425114	-0.529103	-0.00372827	0.372031	0.0268606	-0.300028	0.116855	-0.422051	0.120778	-0.0838366	-0.289784
Ssa#CK882427	Unknown	-2.10464	-3.44124	-3.37996	5.07072	-4.10684	0.263007	-3.66479	-5.43721	-2.89617	-3.61637	-3.6501	-3.909	0.416198	4.05251	-0.962311	3.49606	-0.703718	2.78758	1.59118	2.21939
Ssa#GRASP209735597	Annexin A1 [Salmo salar]	-1.71143	-0.386294	-1.17702	-0.404822	-2.48593	-1.88597	-1.31814	-2.78894	-1.78805	-1.72942	-2.23739	-1.80344	0.539921	0.899474	-1.41865	1.0019	-0.133371	1.02084	0.904036	0.334518
Ssa#S35534306	FXYD domain containing ion transport regulator 5a [Salmo salar]	-0.840013	-0.121902	-0.446667	-0.685288	3.1645	4.23787	3.50939	3.56352	-0.25165	1.33159	0.73863	1.32703	-0.18859	0.234779	1.43167	-0.045454	-0.182864	-0.861994	-0.741258	-0.297574
Ssa#DY738153	F-box and leucine-rich repeat protein 20 [Homo sapiens]	2.90872	2.71916	2.81319	3.54096	1.12355	-0.345066	0.633506	1.45691	0.323749	2.07063	1.46316	0.610583	-0.435449	-0.908026	0.596033	-0.0514295	2.69599	0.559897	0.570826	-0.104766
Ssa#GRASP221221875	Glutathione peroxidase 7 precursor [Salmo salar]	-1.71659	-1.36913	-1.17447	-1.32222	-1.17737	-0.897406	-1.07018	-0.942253	-1.40836	-1.40741	-1.31678	-0.835417	0.918588	-0.772559	-0.981974	-0.865258	-1.39119	-0.292846	-0.98258	0.414732
Ssa#S35705141	p53-associated parkin-like cytoplasmic protein [Homo sapiens]	-1.22612	-0.455798	-0.996242	-0.774748	-1.20212	-1.77876	-0.296015	-0.637551	-1.10611	-1.00772	-0.940532	-0.819511	-0.606851	-0.943122	-1.31355	-0.785008	-0.516806	-0.61013	-0.334692	-0.783035
Ssa#S35580839	Vacuolar proton translocating ATPase 116 kDa subunit a [Salmo salar]	1.14522	0.983917	1.3108	1.26732	1.14974	0.586467	0.880506	0.867132	0.813873	0.791927	1.38673	0.787379	0.394554	-0.180911	0.384722	-0.0931781	0.719582	0.402545	0.571695	0.212209
Ssa#S31996651	RRN3 RNA polymerase I transcription factor homolog [Homo sapiens]	3.24433	3.42279	3.38096	4.22598	3.1673	2.69143	2.2858	2.51329	2.19402	2.77414	4.48094	2.84488	0.242751	0.20601	1.97749	0.568903	3.69465	0.500795	0.716076	1.55872
Ssa#DY705451	Tyrosine-protein kinase SYK [Salmo salar]	3.32652	3.28152	3.25259	4.16103	2.54801	2.18893	1.78118	1.92669	1.76059	2.70131	4.16749	2.65785	-0.537048	-0.678974	1.0479	-0.227543	3.10837	0.0868159	0.262369	1.17717
Ssa#GRASP223672110	Ictacalcin [Salmo salar]	-0.926905	-0.00540546	-0.52814	-0.616306	-1.91294	-2.32462	-1.16858	-2.21094	-1.29691	-0.968217	-1.12044	-1.05716	0.0982504	-0.18889	-1.63021	-0.0944573	-0.73446	-0.0458367	0.0581622	-0.572194
Ssa#CB513054	STAT1a [Salmo salar]	-1.07268	-0.479933	-0.552088	-1.63475	-0.512513	-0.609559	-0.454617	-0.501138	-0.854633	-0.511418	-0.235803	-0.257018	-0.0591105	-0.58474	-0.154466	0.24409	-0.7049	-0.205138	0.129499	-0.0826729
Ssa#CK898848	collagen, type XXIV, alpha 1 [Homo sapiens]	1.36357	1.05343	1.40874	1.35679	1.15903	0.880803	1.62093	0.949313	0.763692	1.41087	1.27065	0.951754	-0.195736	-0.749843	0.461704	0.345616	0.513849	-0.604384	-0.0128317	0.13167
Ssa#GRASP223648911	Minor histocompatibility antigen H13 [Salmo salar]	-0.0575162	0.495488	0.201707	0.123996	0.239632	-0.456171	0.119756	-0.336508	0.960103	-0.00585558	-0.0617366	0.1215	0.912883	0.873996	0.197101	0.772123	1.16093	1.02159	0.927953	0.874672
Ssa#CL490Contig1	protein arginine methyltransferase 1 [Salmo salar]	-1.1619	-1.1078	-1.05905	-0.859418	-0.148603	-0.621932	-0.0141418	-0.176375	-0.136331	0.0212326	0.134004	-0.353259	0.817318	1.24337	-0.26227	0.560211	-0.142143	0.384637	0.390602	0.175756
Ssa#GRASP209732405	Serine/threonine-protein phosphatase 2A catalytic subunit beta isoform [Salmo salar]	-0.239182	-0.192967	-0.502045	-0.552062	-0.980743	-1.08152	-0.79162	-0.979316	-0.35268	-0.807261	-1.2241	-0.588649	0.599438	-0.274783	-0.743449	-0.104087	-0.0385798	-0.0136178	0.133607	-0.274248
Ssa#KSS2741	Unknown	0.790047	1.03916	0.835015	0.841587	0.506791	0.134473	1.4594	0.58666	0.260707	0.687743	0.623831	0.304686	0.286569	0.095771	-0.0864325	-0.052442	0.101254	0.040011	0.273418	0.0791596
Ssa#S35590733	solute carrier family 35, member E2 [Homo sapiens]	-1.27185	-0.437811	-0.682438	-0.553022	-1.15129	-1.19176	-0.291463	-0.482081	-1.11701	-0.893729	-1.13779	-0.917311	-1.25803	-0.364063	-0.826609	-0.168788	-0.475506	-0.273015	0.039596	-0.77654
Ssa#GRASP209154569	Latexin [Salmo salar]	1.70401	1.55702	1.55618	2.01569	1.47464	1.62686	0.746166	0.830878	0.251272	0.797868	2.1465	0.588951	0.302957	0.404976	0.934664	0.23169	2.32644	0.425827	0.59515	0.863957
Ssa#GRASP223648077	Tubulin-specific chaperone D [Salmo salar]	1.72769	0.345677	0.835524	0.686718	1.32115	1.15364	0.966162	1.13857	0.119806	0.653663	0.640119	0.27433	-0.686178	-1.06793	-0.392319	-0.89117	0.453147	-0.539422	-0.392466	-0.0182732
Ssa#CV428794	isocitrate dehydrogenase 2-2 (NADP+), mitochondrial [Salmo salar]	-2.0444	-2.43324	-2.00508	-1.80403	-1.88679	-1.13123	-2.6831	0.15654	-0.599964	-2.41185	-2.77785	-0.966805	-0.0442117	-0.530751	0.210245	-0.202242	-2.51289	-0.398586	-1.48778	0.407268
Ssa#GRASP223647545	Integrin beta-1 precursor [Salmo salar]	-0.992116	-0.419239	-0.481946	1.58548	-1.67849	-0.716994	-1.00824	-1.46547	-1.48018	-1.5544	-1.80733	-1.33902	0.588773	2.46675	-0.769153	1.08462	-0.301999	0.748316	0.435468	1.06649
Ssa#TC79245	Androgen-induced proliferation inhibitor [Salmo salar]	4.43415	1.85246	3.22296	2.29081	4.23003	4.41476	3.64027	3.35129	0.593115	2.19766	1.63745	1.77619	-0.519409	-0.61195	1.30767	-0.325194	0.98899	-0.840194	-0.679903	0.0776699
Ssa#GRASP209155413	Pre-mRNA-splicing factor syf2 [Salmo salar]	-1.43829	-0.613304	-1.15888	-1.31762	-1.89921	-1.75036	-1.50393	-1.45262	-1.54021	-1.26218	-1.67612	-0.752206	-0.10396	-0.397622	-1.04602	-0.0743748	-0.554801	0.121014	0.110349	-0.241207
Ssa#GRASP209147975	mitochondrial short-chain enoyl-coenzyme A hydratase 1 [Salmo salar]	0.695498	0.597976	0.635908	0.796943	0.719225	0.384243	0.450486	1.09741	0.749647	0.750727	1.1339	0.76292	-0.4518	-0.352443	0.0618388	-0.123921	0.620967	0.00395159	-0.141226	0.137767
Ssa#EG942890	SMC5 protein [Homo sapiens]	0.065868	0.504832	0.314037	0.0403671	0.32738	-1.23366	0.382179	0.303745	0.745739	0.945577	0.930392	0.758564	0.230102	0.309773	0.393769	0.493688	0.339702	0.355582	0.503972	0.164418
Ssa#DW554407	GRAM domain containing 1B [Homo sapiens]	1.08506	0.987964	1.32792	1.19699	1.36779	0.893852	0.563931	0.288518	-0.00673881	0.847403	1.17244	0.413355	0.356559	0.181681	0.483825	0.0474377	1.07595	0.18228	0.467046	-0.0814299
Ssa#GRASP223647689	Sodium-coupled neutral amino acid transporter 3 [Salmo salar]	-0.422271	-0.588595	-0.754968	-0.658294	3.85319	4.11146	3.24951	3.17187	0.424329	2.25688	1.8628	1.18029	0.264048	-0.367685	1.37136	0.0554346	0.415842	0.153519	-0.00840795	0.445466
Ssa#TC108629	complement factor H1 protein [Oncorhynchus mykiss]	3.14063	2.30777	2.77367	2.94908	3.24669	2.31828	2.57418	2.30141	1.75274	2.36627	3.37271	2.26929	-0.0563527	-0.0756471	1.92827	0.59621	2.24365	0.592324	0.70442	1.10925
Omy#S34421736	RAP1, GTP-GDP dissociation stimulator 1 isoform 1 [Homo sapiens]	2.34323	2.16266	2.87378	2.67915	1.97531	3.70093	1.60043	0.679558	0.918046	0.277874	1.578	0.946501			-0.107133		0.194396	-0.109707	0.00627694
Ssa#KSS1623	replication protein A2, 32kDa [Homo sapiens]	-1.95834	-1.38616	-2.00436	-0.355074	-1.20864	-0.82318	-0.197225	-1.10931	-0.903121	-1.04943	-1.05357	-0.803005	0.106097	0.584698	-0.693296	0.379159	0.0824624	0.157054	-0.16715	-0.167611
Omy#CR944258	quiescin Q6 sulfhydryl oxidase 1 isoform a [Homo sapiens]	2.19885	2.10939	2.06555	2.69325	1.07753	-0.0193609	1.24348	1.33646	1.35812	1.94453	2.96653	1.37262	-1.17015	-0.998792	0.508634	-0.171757	2.21324	0.0593781	0.37592	0.965622
Ssa#KSS2814	Unknown	-2.20172	-0.473005	-1.35377	-0.377465	-1.43847	-1.3576	-1.11764		-0.67949	-1.08977	-0.804962	-0.602056	0.381735	0.431184	-0.984378	0.242193	-0.713358	0.0715743	0.432526	-0.281103
Ssa#KSS4265	Unknown	-1.04069	-0.278315	-0.467192	-0.28073	-0.977536	-0.795967	-0.792476	-1.46784	-0.848096	-0.708372	-1.65958	-0.54966	0.555666	0.385223	-1.12015	-0.167511	0.541792	0.424842	0.45966	0.556068
Ssa#S30244393	Rab acceptor 1 [Homo sapiens]	-0.840684	-0.982935	-1.02632	-1.15128	-0.636672	-0.739	-0.0210822	-0.41771	-0.980273	-0.591705	-0.60048	-0.331434	-0.0472642	-0.0217938	-0.289466	0.333745	-0.485777	-0.0996047	0.336864	0.0889715
Ssa#S35541526	akt substrate AS250 [Homo sapiens]	-1.93632	-0.631143	-1.464	-1.85359	-2.13578	-2.90439	-1.67527	-2.21092	-1.72309	-1.40992	-1.7737	-1.39204	-0.36149	-1.71532	-2.15504	-0.613644	-0.722259	-0.741535	-0.17674	-1.08254
Ssa#GRASP223648001	Malate dehydrogenase, cytoplasmic [Salmo salar]	1.88146	1.75608	1.76231	2.2789	1.56126	1.15653	1.18873	1.07703	0.949503	1.50767	2.90617	1.46341	0.349789	0.274584	1.07873	0.440813	2.38164	0.411938	0.656834	0.896153
Ssa#S30273091	epidermal growth factor-like protein 6 precursor [Homo sapiens]	-0.807815	-0.573634	-0.0456903	-1.1782	-0.427814		-0.134054	0.0468597	-0.427139	-0.334977	-0.397669	-0.328939	-0.628159	-1.7119	-0.505535	-1.16842	-0.145378	-0.974079	-1.06554	-0.403549
Ssa#KSS1789	chromodomain helicase DNA binding protein 4 [Danio rerio]	2.06417	1.73094	1.78934	1.50715	1.50526	1.82162	1.35614	1.24947	1.15576	1.26248	1.79799	0.564787	-0.917644	-0.871681	0.682315	-0.686212	0.956792	-0.101094	-0.000495717	-0.077727
Ssa#GRASP209155761	Thioredoxin-interacting protein [Salmo salar]	-1.17661	-0.273943	-0.277038	-0.54194	-1.17618	-1.477	-1.17663	-1.1273	-1.19819	-0.755908	-1.58967	-0.916741	-0.307032	0.223299	-1.81292	-0.711695	-0.144633	0.222522	-0.0558224	-0.297087
Ssa#KSS3184	Unknown	-1.54716	0.0349246	-0.548319	-0.630271	-1.04049	-1.27393	-1.02026	-1.30367	-1.29059	-0.493992	-1.47288	0.0825083	0.383789	0.0486032	-1.2835	0.462925	-0.0696729	-0.47396	-0.372313	-0.183331
Ssa#GRASP209154375	Transmembrane protein 45B [Salmo salar]	0.620235	0.713895	0.756892	0.281585	-0.214702	-0.567357	-0.00868055	0.00707378	-0.394932	0.103403	-0.211824	-0.193245	-0.775458	-1.00444	-0.78533	-0.802239	-0.23203	-0.613045	-0.49314	-0.626915
Ssa#GRASP209736599	Transmembrane emp24 domain-containing protein 10 precursor [Salmo salar]	-1.80039	-1.61716	-1.69843	-1.07929	-0.949288	-0.944192	-0.371683	-1.1163	-0.655324	-0.608837	-0.737292	-0.541075	0.426877	0.642229	-0.647526	-0.459139	-0.712153	0.172514	-0.423212	-0.0933675
Ssa#DW561711	fish virus induced TRIM protein [Oncorhynchus mykiss]	2.84583	1.15347	2.14274	1.31014	3.544	3.75052	3.02168	2.84306	0.594999	1.73472	0.963179	1.31078	-0.154238	0.00293883	1.43335	0.10989	0.878039	-0.271695	-0.332432	0.409418
Ssa#GRASP209155565	Farnesyl pyrophosphate synthetase [Salmo salar]	1.39235	0.459962	0.372966	0.288533	1.22108	1.14356	0.911497	1.00198	1.1543	0.44806	0.510118	0.55041	0.335997	0.364272	0.813408	0.601447	0.429091	0.57567	0.127908	0.479329
Ssa#S35521423	Heat shock cognate 70 kDa protein	-1.63016	-0.237968	-0.79821	-0.896446	-1.97502	-2.32124	-1.68553	-1.99018	-1.17757	-1.19737	-1.73135	-1.14721	0.0337348	-0.201377	-1.27445	-0.0925661	-0.525735	0.0796572	0.313395	-0.229032
Ssa#TC85236	rapamycin-insensitive companion of mTOR [Homo sapiens]	0.908053	0.968765	0.840797	0.70846	2.88655	2.2541	1.0033	0.914082	-0.181795	0.993213	1.44278	0.667616	-0.266781	-0.0150532	1.28056	-0.138407	0.700341	-0.0439181	-0.100657	0.504799
Ssa#EL698001	ES1 protein homolog, mitochondrial precursor [Salmo salar]	-1.79391	-1.99905		-1.29854	-1.31597		-1.17179	-1.51865	-1.21744	-1.39984	-1.06237	-0.293337	0.155897	-0.720111	-1.25087	-0.449653	-0.734932	0.344782	1.29258	0.324615
Ssa#CA041029	Cathepsin B [Salmo salar]	-0.913688	-0.762213	-1.13297	-0.745975	-0.577518	-1.01553		-0.70678	-0.786905	-0.811697		-0.632421	0.84861	0.401903	-0.169931	0.319684	0.0537602	0.178086	0.661821	0.0164892
Ssa#CK885977	KeraTIN 18	-0.830298	-1.24929	-0.551745	0.546888	-0.751972	-0.397029	-0.832198	-1.27997	-1.5536	-1.30835	-1.5037	-1.16269	0.467685	0.657303	-0.582953	-0.231798	-0.247611	0.0696866	0.526853	0.549043
Ssa#S48404575	renin binding protein [Homo sapiens]	2.00309	1.93325	1.93096	2.49938	1.47428	0.9085	1.12977	1.27072	1.14597	1.7195	2.73849	1.82203	-0.210527	-0.358388	0.641186	0.0121317	2.23084	0.0747344	0.312929	1.0323
Ssa#GRASP223646417	Activated RNA polymerase II transcriptional coactivator p15 [Salmo salar]	2.3495	1.22187	1.62966	1.56745	2.69532	2.61943	2.19339	2.05759	0.554182	1.41657	1.2274	1.18416	-0.188601	-0.155164	0.962391	-0.0322989	1.09105	-0.377885	-0.13526	0.430995
Ssa#S35558904	APC11 anaphase promoting complex subunit 11 isoform 2 [Homo sapiens]	2.79765	2.69921	2.64763	3.46736	2.70296	1.86798	1.50961	1.96582	1.94946	2.04798	3.938	2.55936	-0.0250242	-0.0076004	1.46557	0.345275	3.38804	0.552297	0.333271	0.919462
Ssa#CA036582	PR domain zinc finger protein 9 [Salmo salar]	0.90948	0.796104	0.608544	0.832054	0.879699	0.96756	0.898828	0.551283	0.749487	0.906891	0.300877	-0.509252	-0.577585	-0.347288	0.460524	0.364498	0.185034	0.235245	0.176462	0.210301
Ssa#CK884016	ADP/ATP translocase 2 [Salmo salar]	-1.42385	-1.14144	-1.06951	-1.32539	-0.742988	-1.11011	-1.2612	-0.0412366	-0.0467554	-0.928024	-1.77321	-1.18507	-0.131005	-0.649218	-1.38062	-0.316439	-1.12123	-0.483164	-0.688465	-0.129336
Ssa#S32009921	Androgen induced 1	3.05681	2.56047	2.72026	3.43399	2.58886	2.04617	1.2966	1.7598	1.33919	2.28377	3.52235	2.23487	-0.36283	-0.576276	0.904514	0.0688115	2.68074	0.352003	0.12061	0.624087
Ssa#S35517772	SWI/SNF-related matrix-associated actin-dependent regulator of chromatin subfamily B member 1 [Salmo salar]	-0.343354	-0.413067	-0.433331	-1.02851	-0.600376	-1.15681	-0.974731	-0.908003	-0.693814	-0.740034	-0.63528	-0.540794	0.0269749	-0.297117	-0.365002	-0.135813	-0.198818	-0.217155	-0.0700862	-0.477993
Ssa#S35590638	Tumor necrosis factor, alpha-induced protein 2 [Salmo salar]	-1.24679	-1.11762	-1.00263	-0.922258	-1.07286	-0.197111	-0.357803		-0.971773	-0.650746	-0.170451	-0.50284	-0.0134269	0.249225	-0.671507	0.407234	-0.749264	0.0308371	0.305381	-0.233588
Ssa#TC96976	protocadherin 9 isoform 1 precursor [Homo sapiens]	-0.654926	0.110268	-0.473719	0.557448	-2.34124	-2.04499	-1.92121	-1.7071	-1.82261	-0.747073	-1.28657	-0.994488	-0.665991	-1.40322	-1.37449	-1.29318	-0.363646	0.908432	1.28734	-0.990992
Ssa#GRASP209733205	canopy homolog 2 precursor [Salmo salar]	-0.670346	-1.29329	-1.09009	-0.387799	-0.660227	-0.45056	-0.554867		-0.643416	-0.475971	-0.616535	-0.632928	0.727257	0.464588	-0.135758	0.0160235	0.156238	0.2919	0.12518	0.225207
Ssa#GRASP221219231	Unknown	-1.84617	-1.14614	-2.37916	-1.0921	-2.10776	-1.8299	-0.708968	-2.60419	-1.33751	-1.78264	-1.49322	-1.38839	1.0597	1.69802	-0.287778	1.18907	-0.515135	0.510243	0.419579	0.278317
Ssa#GRASP209738505	ATP-dependent RNA helicase DDX55 [Salmo salar]	0.383802	0.382104	0.183376	0.722657	0.347797	-0.0518801	0.928181	0.0428429	0.796292	0.57494	0.515535	0.321559	1.284	1.52155	1.14276	0.888288	0.881148	1.04437	0.817263	0.779766
Ssa#CX727575	60S ribosomal protein L5 [Salmo salar]	-1.02306	-0.461274	-0.760485	-1.01659	-1.41036	-1.33348	-1.07358	-1.474	-1.18728	-0.537198	-1.10781	-0.383265	0.0248564	-0.379807	-1.01536	-0.24801	0.00247887	0.161117	0.315542	0.0176746
Ssa#TC106208	v-abl Abelson murine leukemia viral oncogene homolog 1 isoform b [Homo sapiens]	1.53058	1.37684	1.88475	1.64289	0.920103	1.47092	-0.103399	0.298795	0.985074	1.33264	1.73541	0.857291	-0.224605	-0.151745	1.58152	-0.207648	0.97443	0.0623638	0.166893	-0.165474
Ssa#S19111189	plectin 1 [Salmo salar]	-0.296035	-0.406672	-0.254974	-0.192531	-0.702309	-0.0563409	-0.589022	-0.431365	-1.17523	-1.01618	-1.085	-0.850585	-0.431092	-0.909843	-0.974523	-0.736942	-1.06834	-0.913576	-0.815091	-0.74013
Ssa#KSS606	Unknown	0.197874	0.793614	0.6855	0.546781	-0.321056	-0.530197	-0.0979799	-0.486373	-0.18498	0.0739444	-0.229842	0.156606	0.872095	0.400953	0.243682	0.717081	0.948918	0.756538	1.0483	0.895847
Ssa#CB515886	myelin transcription factor 1 [Homo sapiens]	0.289533	0.735132	1.33213	1.00921	0.627789	1.43369	1.08655	0.583752	0.648651	0.762244	0.763355	0.899281	0.114994	-0.17124	0.60176	0.183081	0.22313	0.333664	-0.376573	0.191277
Ssa#GRASP221221081	Small EDRK-rich factor 2 [Salmo salar]	-0.30066	0.223655	0.0789501	-0.334756	-1.6426	-1.44936	-0.97281	-0.722128	-0.60051	-0.680637	-0.771214	-0.577209	0.303832	-0.117488	-0.379955	0.0439814	-0.107002	-0.0302554	0.00735001	-0.2415
Ssa#GRASP223647991	Monocarboxylate transporter 9 [Salmo salar]	-1.04342	-0.852244	-0.832197	-0.773202	-0.719875	0.287466	-0.585372	-0.459957	-0.203087	-0.652842		-0.376744	0.217357	0.30626	-0.346759	0.313475	-0.275292	0.166536	0.210084	-0.0839033
Ssa#TC97391	hyperpolarization-activated cyclic nucleotide-gate cation channel 2 variant 1 [Oncorhynchus mykiss]	1.1228		-0.13426	0.911961	4.28981	0.992648	1.06975		0.969604	1.12614	0.813389	1.037	-0.22573	-0.0551546	0.805622		-0.151712			0.0720525
Ssa#S35661948	Glucose-6-phosphate isomerase [Salmo salar]	-0.811817	-0.831053	-1.02932	-1.04379		0.111777	-1.04052	0.314085	-0.751261	-0.527746	-0.520348	-0.569801	0.424355	0.43709	-0.336914	-0.0241438	-0.158394	0.279469	0.600003	-0.254234
Ssa#CL481Contig1	Unknown	1.52485	1.39385	1.65098	1.19783	0.700856	0.364111	0.281024	0.0495101	0.697301	1.12103	1.41769	0.158447	0.140913	-0.492368	0.434258	-0.294137	0.852673	-0.0181509	0.2014	-0.00749129
Ssa#GRASP209155815	Lambda-crystallin [Salmo salar]	-0.46376	-0.427205	-0.356818	-0.355044	-1.37977	-1.51103	-0.488359	-0.191069	-0.510854	-1.08856	-1.26019	-0.428081	-0.630846	-0.832554	-1.1485	-0.619585	-0.572955	-0.350646	-0.297778	-0.298718
Ssa#S35703278	selenoprotein T-like [Salmo salar]	-1.72084	-1.29291	-2.50267	-1.94409	-1.1056	-1.37151	-0.0507783		-1.54244	-1.73734	-1.45763	-1.25183	0.222598	0.45755	-0.307021	0.456172	-0.206234	0.0206625	-0.0654309	-0.0930489
Ssa#CL346Contig1	Unknown	0.50983	-0.60197	-0.458536	-0.265053	-1.21923	1.10521	-0.473112	1.18037	0.559506	-0.413973	-0.0514863	1.07995	-0.720277	-0.26343	2.71864	-0.197161	-1.70936	-1.37891	-1.53232	-1.25179
Ssa#EG917718	GDP dissociation inhibitor 2 [Salmo salar]	-1.28864	-0.72564	-1.18162	-0.636754	-1.38344	-1.2728	-0.73307	-1.30231	-0.929638	-1.18486	-1.10743	-0.896613	0.299256	0.472096	-0.595897	0.255417	-0.656142	-0.275485	-0.0459885	-0.527414
Ssa#S30277725	phosphatidylinositol transfer protein, alpha [Homo sapiens]	-0.873344	-0.703813	-0.778792	-0.961382	-0.296155	-0.33847	-1.18384	-0.512822	-0.655566	-0.555424	-0.372582	-0.406267	-0.630629	-0.411774	-0.684251	-0.32069	-0.0134106	-0.489836	0.0413783	-0.0239393
Ssa#EG893818	Claudin-like protein ZF4A22 [Salmo salar]	4.38238	2.08692	3.24923	2.44502	4.06305	4.28731	3.43476	3.21587	0.563335	1.97856	1.22178	1.56956	-0.161942	-0.311783	1.54647	-0.101461	1.35914	-0.523848	-0.399244	0.601351
Ssa#CL414Contig1	ornithine decarboxylase antizyme AZL [Oncorhynchus mykiss]	-1.45363	-2.03262	-1.72501	-0.645013	-1.38795	-0.838213	-0.640477	-0.401824	-1.28078	-1.33059		-1.02487	-0.188637	-0.28932	-0.696567	0.35915	-0.574465	0.597289	0.654992	-0.400696
Omy#S34309415	Vps20-associated 1 like 1 [Salmo salar]	-0.968815	-0.499405	-1.54243	-0.938984	-1.60589	-0.863034	-0.719256	-1.6165	-0.459017	-0.709051	-0.955664	-0.414467	0.808983	0.634032	-0.456884	0.382356	0.447759	0.530306	0.523074	0.395948
Ssa#GRASP209155003	Neuronal membrane glycoprotein M6-b [Salmo salar]	-1.10464	-0.627532	-1.38216	-0.554865	-1.09439	-0.851521	-1.38172	-0.799151	-1.19082	-1.62028	-1.28785	-1.43802	1.40191	0.858903	-0.753734	0.107723	-0.601753	0.203053	-0.578558	-0.0230763
Ssa#TC102653	Nuclear factor erythroid 2-related factor 2 [Salmo salar]	-0.914563	0.18479	-0.367475	-1.3422	-1.07384	-1.46576	-1.26962	-1.16381	-0.811442	-1.04798	-1.60578	-0.70579	0.517498	0.0428484	-0.933874	-0.07903	0.173394	0.484118	0.466485	0.421244
Ssa#DW473530	FRIM_SALSA RecName: Full=Ferritin, middle subunit; Short=Ferritin M	-0.283908	0.268947	-0.0947787	0.649942	-1.0483	-0.978047	0.0159878	-1.41741	-0.43625	-0.334631	-0.350012	-0.332316	0.291875	0.328594	-0.440179	0.86725	0.3837	0.4325	1.06127	0.392672
Ssa#S35582698	KH domain-containing, RNA-binding, signal transduction-associated protein 1 [Salmo salar]	-2.87118	-1.41639	-2.63975	-1.51647	-1.6197	-1.8286	-1.31432	-1.7061	-1.12554	-1.42358	-1.47888	-0.810705	0.522523	0.740722	-0.82485	0.139407	-0.493554	-0.0345414	-0.40337	-0.688326
Ssa#S35681202	coagulation factor V precursor [Homo sapiens]	-0.909571	-0.443638	-0.108136	1.00314	-0.44829	-0.920341	-0.769001		-0.701983	-0.799103		-0.920546	0.455368	2.38982		0.522938	0.0565271	0.150192	0.503703	0.349896
Ssa#GRASP223648381	14-3-3 protein beta/alpha [Salmo salar]	-1.30279	-1.11782	-1.53384	-0.875918	-1.76276	-1.81588	-0.619963	-1.89418	-0.986682	-0.811056	-1.08552	-1.11027	0.121816	0.692245	-1.15479	0.247818	-0.55368	0.112305	-0.0650135	-0.739309
Ssa#GRASP209154133	Tetraspanin-4 [Salmo salar]	-1.23742	-0.250337	-0.170013	0.950317	-1.96113	-0.406127	-0.976832	-0.0945924	-1.37604	-1.30951	-1.62021	-1.74886	-0.703766	0.719274	-1.24551	0.135783	-0.140884	0.251472	0.441859	0.950486
Omy#BX859682	solute carrier family 25, member 29 [Homo sapiens]	0.785707	0.924356	-0.112511	-0.467049	0.194556	-0.0629042	-0.496295	0.705104	2.99174	1.00932	0.94299	0.867262	-0.401377	-0.421611	-0.397589	-0.305198	0.202779	-0.142865	-0.565929	-0.12686
Omy#TC161219	R-spondin 3 [Homo sapiens]	4.85971	1.81147	3.34438	2.40469	4.6881	4.91233	3.88143	3.72634	0.729054	2.45357	1.6171	1.50539	-0.179218	-0.408684	1.52765	0.253933	1.26804	-0.720543	-0.553326	0.325031
Ssa#TC76439	Probable ATP-dependent RNA helicase DDX5 [Salmo salar]	-0.195974	0.00762993	0.184386	-1.37768	-0.501107	-1.19689	-0.767702	0.453164	-0.139992	0.226819	-0.433959	-0.0755135	-0.935229	-1.18682	-0.963799	-1.21682	-0.821086	-0.718985	-0.280865	-0.573146
Omy#CA357037	Exosome complex exonuclease RRP4 [Salmo salar]	3.77517	1.9299	2.93497	2.15219	3.82096	3.99622	3.2139	2.99518	0.589217	1.79355	0.993086	1.25165	0.0180976	0.169275	1.66007	0.191434	1.19649	-0.310042	-0.137704	0.621522
Ssa#GRASP209154017	Histone chaperone asf1-A [Salmo salar]	-0.542765	-0.157446	-0.658137	0.865482	0.0697579	-0.359175	0.66427	-1.0568	0.126445	-0.303534	0.221014	0.311446	0.980782	1.37233	1.13367	1.17894	0.705629	0.743358	0.950559	0.775919
Ssa#DW560524	Serine/threonine-protein phosphatase 2B catalytic subunit alpha isoform [Salmo salar]	3.50307	3.20608	3.34581	4.41829	3.41445	3.18701	2.4593	2.93654	2.36701	3.05252	4.89394	3.09618	0.615029	0.570088	2.31785	0.685059	3.86534	0.836637	0.89058	1.33612
Ssa#GRASP209156001	Cytosolic non-specific dipeptidase [Salmo salar]	-1.68964	-1.5216	-1.7469	-0.821603	-0.622955	-0.358473	0.668902	-1.80621	-1.79717	-1.3814	-1.36067	-1.44148	0.295426	0.979548	-0.397387	0.113294	-0.806267	0.00319473	0.284189	-0.214657
Ssa#GRASP223648427	Catenin beta-1 [Salmo salar]	-0.917806	-0.365188	-0.640298	-0.599248	-1.2947	-0.964135	-0.473113	-1.12761	-0.922986	-0.772017	-0.660696	-0.808173	0.0508814	0.215558	-0.494799	0.282896	-0.517861	0.157767	0.389161	-0.122252
Ssa#S35547417	deltex-3-like [Salmo salar]	-1.06438	-0.890925	-1.24928	-1.07357	-0.919649		-0.515812	-0.853415	-1.33644	-1.25559	-0.0012718	0.682361	0.283254	-2.09241	-1.07985	-0.750456	-0.688646	0.267778	1.10879	-0.358538
Ssa#KSS1579	Unknown	2.86265	3.01629	3.86309	3.16774	0.338339	2.25043	-0.591173	0.673071	2.9364	2.2882	2.96537	1.83213	-0.803862	-1.30106	1.45469	-0.938516	1.31739	0.209117	0.0024203	0.449246
Ssa#GRASP209154093	Acid phosphatase-like protein 2 [Salmo salar]	-1.19573	-0.994198	-1.42821	-1.03363	-0.906623	-0.693318	-0.884731	-0.966221	-1.46702	-1.21586	-1.52562	-0.660691	0.448563	-1.08801	-1.55456	-0.870698	-0.16014	-0.132757	-0.0964873	-0.756785
Ssa#GRASP223648643	Epsilon-sarcoglycan precursor [Salmo salar]	4.16586	1.82585	2.91454	2.13874	4.26879	4.16849	3.41033	3.25503	0.555176	1.92876	1.32092	1.65377	-0.234329	-0.29258	1.24668	-0.00319653	0.865571	-0.697343	-0.457579	0.349238
Ssa#GRASP209732287	26S protease regulatory subunit 7 [Salmo salar]	-1.16291	-1.05475	-1.32861	-0.858646	-0.907696	-0.831574	-0.672383	-0.716901	-0.0943794	-0.905423	-0.833576	-0.566319	0.615875	0.793373	-0.0558859	0.477447	-0.381954	0.379245	0.37512	-0.143494
Ssa#S31980003	similar to transcriptional intermediary factor 1 alpha; TIF1alpha [Danio rerio]	1.72352	0.543197	0.900094	0.495154	0.860359	-0.197881	0.627024	0.867957	0.978937	1.19696	0.986544	0.865608	-0.243601	-0.363028	0.39639	-0.317085	0.581866	0.128555	0.0306915	-0.167258
Ssa#GRASP209732631	Nuclear protein Hcc-1 [Salmo salar]	-0.604933	-1.04647	-1.37929	-0.211277	-0.510763	-0.967495	-0.0356117	-1.38366	-0.794807	-0.731365	-0.567566	-0.725754	0.998153	1.20275	0.309995	0.43257	-0.245657	0.342095	0.0729497	-0.454291
Ssa#S31987829	kinesin family member 15 [Homo sapiens]	-1.79508	-1.67959	-1.63041	-1.28531	-1.26022	-0.766014	-0.538587	-0.738216	-0.891306	-0.598765	-0.494541	-0.256951	0.791597	1.30373	0.0280412	0.532795	-0.285481	0.401558	0.411323	-0.474114
Ssa#TC101233	LMBR1 domain containing 2 [Homo sapiens]	0.878471	0.906454	1.12175	0.830618	0.746772	0.326196	0.596874	0.518613	0.133668	0.507479	0.378257	0.318393	-0.413119	-0.440477	0.0701854	-0.192811	0.0741943	-0.0645846	0.0568226	0.240321
Ssa#GRASP209154607	Zinc transporter ZIP1 [Salmo salar]	-1.36262	-0.0904121	-0.306853	0.126837	-2.20702	-0.961368	-0.3832	-1.65218	-1.35948	-1.18385	-1.43891	-1.05325	-0.429113	0.254333	-1.60209	0.00334834	-0.289941	0.314618	0.293853	0.19258
Ssa#TC111021	Coronin-1C [Salmo salar]	2.21053	2.42878	2.37948	3.00534	2.03135	1.27423	1.40825	1.49318	1.38754	2.00012	3.11295	1.93639	0.0211942	0.0781288	1.02185	0.31483	2.52747	0.360051	0.573004	0.997385
Ssa#KSS4011	protein (peptidyl-prolyl cis/trans isomerase) NIMA-interacting 1 [Homo sapiens]	2.80418	2.66728	2.707	3.64123	2.44425	2.20625	1.74194	2.25778	1.41688	2.19803	3.94053	2.52518	0.200707	0.113666	1.71342	0.38681	3.22012	0.103486	0.204426	1.11245
Ssa#DV644157	aldolase a, fructose-bisphosphate 1 [Salmo salar]	1.10139	-1.77849	-1.54155	-2.36844	-1.17808	0.941711	-1.57172	0.651953	0.0753536	-1.08369	-0.452048	0.561558	-0.847333	-1.34318	2.43447	-0.572635	-1.63082	-2.17056	-2.05489	-1.71234
Ssa#NP9934320	modified T cell receptor alpha [Salmo salar]	4.60117	1.91193	3.47824	2.5783	4.2954	4.70841	3.71221	3.47551	0.666335	2.27424	1.62089	1.71689	-0.235569	-0.273038	1.78127	-0.0681372	1.40831	-0.708139	-0.390342	0.454668
Omy#CA380143	thrombospondin 4 precursor [Homo sapiens]	2.58852	2.60532	3.36252	2.5836	0.815113	1.64609	-0.660746	-0.0737009	2.49262	1.5351	1.66814	0.178149	-0.672465	-1.33968	0.695796	-1.07902	1.84263	0.250609	-0.173453	-0.42589
Ssa#KSSb2640	Unknown	-1.43593	-0.613458	-0.589583	-1.07191	-1.39471	-1.93016	-1.7759	-1.5914	-1.23154	-0.969742	-1.82075	-1.80992	-1.53465	-1.28516	-1.4962	-0.933066	-0.642138	-0.381468	-0.50368	-0.304476
Ssa#S30342851	Unknown	4.2968	1.90844	3.11388	2.35824	4.38739	4.67406	3.80783	3.42151	0.878617	2.39371	2.09185	1.91342	-0.394022	-0.433132	1.59817	-0.155344	1.38187	-0.582775	-0.415713	0.393867
Ssa#GRASP223648639	Aldose reductase [Salmo salar]	-0.888649	-0.0567959	-0.666905	-0.862637	-1.35856	-1.74306	-1.31487	-1.36177	-1.04358	-0.957913	-1.38702	-0.706228	0.767801	0.183645	-0.569938	0.0624008	0.143927	0.121859	0.247102	0.0951985
Ssa#S31989071	parvin, alpha [Homo sapiens]	-1.08791	-0.914229	-1.23608	-0.95586		-0.685435	-0.463298		-0.281156	-0.0399839	-0.12513	-0.157436	0.00941426	-0.391018	-0.763217	-0.0118571	-0.197558	-0.263418	-0.100211	-0.38346
Ssa#S30279524	COP9 constitutive photomorphogenic homolog subunit 2 [Homo sapiens]	4.75181	1.85698	3.47171	2.52453	4.40747	4.76171	3.82389	3.49025	0.735909	2.46255	2.119	1.85624	-0.395634	-0.510517	1.80418	0.071398	1.46432	-0.726766	-0.488201	0.545404
Ssa#KSS2364	Unknown	0.274378	0.748919	0.893834	0.672338	1.05861	0.945795		0.799968	0.697112	1.83029	1.09866	0.0468069	-0.116282	-0.356021	0.7892	-0.0949311	0.201961	-0.11524	-0.154595	-0.0110321
Ssa#KSS120	hypothetical protein [Danio rerio]	-0.939578	-1.1404	-1.03605	-0.820081	0.0277741	0.494776	0.0109032	0.128161	0.679688	-0.421206	-0.576079	-0.516138	0.345399	0.975505	-0.383087	0.383587	-0.951367	0.264253	-0.0575474	0.74684
Ssa#GRASP209733885	ATP synthase subunit beta, mitochondrial precursor [Salmo salar]	-1.3355	-1.08605	-1.08404	-1.41547	-0.943406	-1.30141	-1.40841	0.418147	0.850336	-1.23841	-1.60761	-0.632806	0.469817	0.250041	-0.132594	-0.00564348	-1.2045	0.00562264	-0.600255	0.272584
Ssa#GRASP209733829	39S ribosomal protein 54, mitochondrial precursor [Salmo salar]	-1.38016	-1.02066	-1.1497	-1.0642	-1.14321	-0.749764	-0.539044	0.205088	0.244711	-1.01268	-0.621986	-0.243743	-0.226687	-0.0129032	-0.528931	-0.00344975	-0.886083	-0.331373	-0.631277	-0.62453
Ssa#S35545146	hypothetical protein LOC100136396 [Salmo salar]	5.31818	1.7191	3.87725	2.94419	5.05931	5.55932	4.33584	4.12016	1.18751	2.95725	2.34669	2.2689	-0.0281963	-0.30666	2.19667	0.038621	1.62045	-0.412113	-0.305387	0.792714
Ssa#GRASP221219529	Serine protease 27 [Salmo salar]	-1.63555	-1.20026	-1.28023	-1.45319	-1.05266	-0.955213	-0.768023	-0.322277	-0.848091	-0.634201	-0.717069	-0.456756	0.201867	-2.72967	-1.23111	-1.79646	-0.597772	-0.977043	-0.153348	-0.880107
Ssa#S35580189	type I collagen alpha 2 chain [Oncorhynchus keta]	-1.68125	-0.895929	-1.04582	-1.71732	-1.44508	-1.08706	-1.39425	-1.51609	-2.02062	-1.30752	-1.8596	-0.947075	0.512671	-0.94668	-0.962259	-0.906752	-0.445687	-0.490458	-0.59617	0.169195
Ssa#TC79180	fast myotomal muscle troponin-T-2 [Salmo salar]	0.674042	-3.76671	-3.20724	-2.66725		0.443585	-0.496295	0.45205	-0.857734	-0.686072	-0.763622	1.00471	-1.78605	-1.87682	-1.25832	1.38342	-4.38894	-4.41576	-4.33592	-3.24191
Ssa#S32012154	arginine/serine-rich coiled-coil 2 isoform c [Homo sapiens]	-0.0939406	-0.441067	-0.930811	-2.41033	-0.877757	-1.12819	-0.912256	-0.834431	-0.663725	0.0236271	-0.631202	-0.397842	-0.432786	-0.505005	-0.736634	-0.643897	-0.235858	-0.410974	-0.0422275	-0.333267
Ssa#CX356554	Unknown	5.19796	2.19263	3.85882	2.97151	5.12451	5.43031	4.27927	4.05814	1.23318	2.96839	2.3636	2.40065	0.00164337	-0.0570342	2.2631	0.382773	1.916	-0.354267	-0.228795	1.15725
Ssa#GRASP209155005	Forkhead box protein C1 [Salmo salar]	-1.19581	-0.172728	-1.59969	-2.58873	-0.684967	-0.814699	-0.593691	-0.639545	-1.49388	-0.439982	-0.617277	-0.15809	-0.29368	-2.43857	-1.31959	-1.45085	-0.164406	-1.10523	-0.921939	-0.976046
Omy#S18535785	metastasis-associated protein 2 [Homo sapiens]	1.44354	1.00488	1.01302	1.24771	0.909447	1.26849	0.310103	0.346215	0.75524	0.550323	0.704017	0.614029	0.0241688	0.168461	0.679223	-0.261368	0.576189	-0.197531	-0.00958744	0.68054
Ssa#DY730221	K+ channel tetramerization protein [Salmo salar]	4.96564	2.02767	3.75099	2.88957	4.80189	5.14206	3.99582	3.8616	0.906994	2.71606	1.93589	2.11009	-0.365023	-0.496331	1.77045	-0.0987596	1.53264	-0.468537	-0.465826	0.602348
Ssa#KSS1759	basic leucine zipper and W2 domains 1 [Homo sapiens]	-1.98556	-1.42358	-2.13537	-1.04295	-0.812193	0.265761	-0.851328	-0.722628	-1.15157	-1.29152	-0.970619	-0.980294	0.27886	0.285538	-0.641901	0.0812284	-0.550438	0.227301	0.573088	-0.0281857
Ssa#KSS4896	Unknown	4.99995	2.26192	3.78981	2.96722	4.93139	5.25277	4.09993	3.94123	1.15189	2.85934	2.0954	2.15632	-0.0638632	-0.321587	2.00731	0.0742818	1.68457	-0.260183	-0.224951	0.729545
Ssa#GRASP209149659	40S ribosomal protein S5 [Oncorhynchus mykiss]	-0.819145	-0.288005	-0.433829	-0.913259	-1.0775	-1.32151	-0.950437	-1.08466	-0.377098	-0.681349	-0.952343	-0.618957	0.330244	0.112791	-0.591933	0.152525	-0.0810902	0.236471	0.210464	0.0347084
Ssa#GRASP209734277	NudC domain-containing protein 2 [Salmo salar]	-0.720515	-0.547461	-0.89593	-0.892931	-0.905372	-0.811579	-0.751457	-0.41823	-0.10313	-1.30269	-0.997814	-1.08147	0.604053	0.890445	0.474767	0.54648	0.283664	0.375291	0.321483	0.280955
Ssa#S30293468	small nuclear RNA activating complex, polypeptide 3, 50kDa [Homo sapiens]	-0.83749	-0.982738	-0.753767	-0.726385		-0.0294868		-0.254312	-0.382293	0.10104	0.0612801	0.0310493	0.190505	0.11767		-0.0949311	-0.326942	0.468395	0.278055	0.311266
Ssa#KSS2117	CD9 antigen [Salmo salar]	-0.592698	-1.39648	-0.866721	-1.49693	-0.61691	2.66475	-0.853712	0.390765	-1.22747	-0.884534	-1.19366	-1.12471	0.0943981	-0.131976			-0.572905	-0.529881	0.291328
Omy#BX871968	Unknown	-1.39204	-1.42338	-1.66225	-1.86427	-1.17996	-1.07961	-1.70246	-0.444639	-0.414999	-1.62245	-1.5312	-1.27172	0.271123	0.120688	-0.241088	-0.13888	-1.28797	-0.31227	-0.889605	0.0681978
Ssa#CL124Contig1	DEAD (Asp-Glu-Ala-Asp) box polypeptide 21 [Salmo salar]	-0.918613	-0.47835	-0.604325	-0.813524	-1.17996	-1.30804	-0.986756	-0.991463	-0.408599	-0.580023	-0.709688	-0.627597	0.0461911	0.19384	-0.430416	-0.0478759	-0.171438	-0.0788207	-9.18014e-05	-0.449163
Omy#BX879710	regeneration associated muscle protease isoform a [Homo sapiens]	4.11254	1.81262	3.03648	2.12803	4.27704	4.41805	3.53249	3.3148	0.745254	2.18485	1.67697	1.74724	-0.147897	-0.155106	1.76551	0.109544	1.43107	-0.615802	-0.309438	0.511724
Ssa#GRASP209153963	Poly synthetase 3 [Salmo salar]	-1.93031	-0.762924	-1.23836	-0.227252	-1.04928	-0.822875	-0.877638	-1.10536	-1.22586	-1.22488	-1.03025	-0.135448	0.0666511	0.039332	-0.739721	0.0564238	-0.372074	0.12958	0.198486	-0.259186
Ssa#S18890008	Cytochrome b-c1 complex subunit 2, mitochondrial precursor [Salmo salar]	-1.30722	-1.69389	-1.53383	-1.82416	-0.464123	-0.83863	-1.34675	0.528446	1.05732	-1.23956	-1.39324	-0.466812	0.124339	0.141003	-0.163014	0.113015	-1.96274	-0.324566	-0.886073	0.369705
Ssa#GRASP223649343	Ubiquitin [Salmo salar]	-0.85468	-0.663429	-0.614467	-0.690801	-1.68346	-1.19143	-1.75415	-0.96716	-0.080969	-0.472393	-0.695425	-1.16601	-1.00504	-0.979377	-0.762334	-0.795584	-0.526242	-0.0247416	-0.127916	-0.264268
Ssa#GRASP223647359	40S ribosomal protein S3 [Salmo salar]	-0.372259	-0.312546	-0.438428	-0.475874	-0.862685	-0.898115	-0.561036	-0.986722	-0.381496	-0.436567	-0.452029	-0.534749	0.103326	0.136294	-0.381789	0.123367	0.0401026	0.176939	0.0546873	-0.406954
Ssa#GRASP221221663	Troponin I, fast skeletal muscle [Salmo salar]	-0.134749	-1.11008	-0.484714			0.112957	0.215831	0.0683607		-0.13662	-0.131999	0.0431691	-1.66771	-1.76866	-1.16508	0.126021	-3.94132	-3.96882	-4.27703	-3.03643
Ssa#S35701237	CD97 antigen precursor [Salmo salar]	0.22344	-0.79364	-0.154643	-0.195794			-0.0862612	-0.105307	-0.683081	-0.69038	0.227196	-0.311797	0.706528	1.71122	-0.363607	0.386948	2.66129	0.325129	0.791988	0.505337
Omy#S15341288	monoamine oxidase	5.13372	2.28961	3.84494	3.05206	5.01554	5.23787	4.25168	3.85797	1.17846	2.94256	2.33246	2.28803	-0.0162345	-0.12164	2.11603	0.306264	2.04713	-0.304252	0.0819375	1.03955
Omy#S34425927	mitochondrial ribosomal protein S26 [Homo sapiens]	2.4964	1.00083	1.95341	1.13597	1.48116	1.92128	0.670188	0.000314992	1.36032	1.38706	1.26708	1.00018	-0.310733	-0.80824	1.08148	-0.636603	1.04519	-0.120439	-0.145132	-0.484489
Ssa#TC92703	Heterogeneous nuclear ribonucleoprotein A/B [Salmo salar]	-1.03687	-0.342464	-0.924866	-0.81665	-1.17521	-1.43038	-1.03699	-1.13083	-0.467322	-0.761093	-1.03004	-0.405171	0.211787	0.0069178	-0.708579	-0.0495683	-0.0903639	0.169295	0.324993	0.0162538
Omy#S18094875	synovial sarcoma, X breakpoint 2 interacting protein [Danio rerio]	-1.50068	-0.528429	-1.24905	-0.274183	-0.491404	-1.02858	-0.647417	-1.22193	-0.771896	-0.984656	-0.781146	-0.726128	0.269662	0.560782	-0.159735	0.529926	-0.979163	0.0256819	0.02542	-0.0800339
Ssa#GRASP209155353	Bystin [Salmo salar]	-1.35102	-0.272941	-0.838688	-0.371736	-0.826808	-0.866272	-0.755379	-0.620177	-0.345903	-1.26619	-0.903164	-0.944939	0.436477	0.734767	0.177963	0.169508	-0.0534147	0.145527	0.182346	-0.402657
Ssa#S35583243	phosphomannomutase 2 [Salmo salar]	4.89748	2.3104	3.933	3.01853	4.72023	5.0434	4.06389	3.68075	0.917237	2.63504	1.85509	2.07666	-0.228651	-0.239705	2.00985	0.239031	1.72734	-0.398084	-0.121417	0.942596
Ssa#KSS4389	similar to hCG30005 [Homo sapiens]	2.17866	2.02627	2.05312	2.70447	2.44094	2.10201	1.25042	0.826136	0.969107	2.22864	3.01777	1.99847	-0.755907	-1.09852	0.633304	-0.644776	2.09409	-0.300732	-0.349278	0.0241304
Ssa#S35678371	transmembrane protein 165 [Homo sapiens]	0.636883	0.499717	0.460963	0.547226	0.740624	-0.67515	0.827572	-0.0174374	1.1044	0.625727	0.989588	1.28126	0.398321	0.0169615	0.256233	0.171865	-0.952811	0.450788	0.0165325	0.085579
Ssa#S30279481	mammary gland protein-like [Salmo salar]	-1.57649	-1.29185	-1.13304	-1.45494	-0.763108	-1.50078	-0.749889	-0.754378	-1.3694	-1.19365	-1.20603	-0.697862	-0.0960826	-0.325039	-0.444964	-0.0248496	-0.641106	-0.389948	0.101362	-0.0641951
Ssa#GRASP223646711	Zinc finger protein 706 [Salmo salar]	-0.976344	-0.379816	-0.682643	-0.632292	-1.34806	-1.3681	-1.03379	-1.09515	-0.33403	-0.553519	-0.677934	-0.287173	-0.111155	-0.206401	-0.357297	-0.152608	-0.580821	-0.311619	-0.759306	-1.27257
Omy#TC157903	premature ovarian failure, 1B [Homo sapiens]	-1.28918	-1.27433	-1.4629	-1.02783	-0.587693	-0.872411	-0.148594	-0.232299	-0.984636	-0.777854	-0.152466	-0.445563	-0.0367889	-0.0645315	0.233493		-0.442507	-0.425084	0.0113269	-0.229619
Ssa#S35516324	GP183_SALSA RecName: Full=G-protein coupled receptor 183	5.12012	2.2744	3.71587	2.76658	4.93662	5.03486	4.07886	3.75916	0.865699	2.49954	1.90319	1.9908	0.289073	-0.061907	2.10415	0.278665	2.0727	-0.294786	-0.154475	0.525888
Ssa#KSS560	Unknown	3.37862	3.11625	3.29634	4.23278	3.03629	2.18409	1.7889	2.05576	2.12083	2.8542	4.49982	2.94286	-0.220261	-0.457334	1.444	-0.177998	3.13446	0.052899	0.0211449	0.711427
Ssa#GRASP221219385	Claudin-5 [Salmo salar]	1.12829	1.04474	1.43224	1.15042	0.948805	0.731277	0.610363	-0.0933764	0.102226	0.30122	0.84848	0.172937	0.0493703	0.719959	0.0932365	0.373629	0.202517	0.353317	-0.158857	0.442237
Ssa#GRASP223648375	DNA polymerase delta catalytic subunit [Salmo salar]	0.555036	0.366885	0.38014	0.469976	1.02857	1.29595	1.14261	-0.128677	1.22472	0.634707	0.866134	1.02874	0.394321	0.521463	0.388761	0.459614	0.801001	0.28074	0.248972	0.474685
Ssa#DY704027	Unknown	2.0665	1.46212	1.92711	1.83004	1.82186	2.06874	1.39657	0.5088	1.56289	1.60739	1.78779	0.931028	-0.227582	-0.366102	0.901824	-0.393076	1.1959	0.415208	0.416639	0.300209
Omy#S18156589	TBP-associated factor 1B [Homo sapiens]	0.814019	0.911794	1.03064	0.744269	1.2523	0.734583	0.560543	0.465749	0.412894	0.453728	0.620059	-0.0142255	0.100267	-0.102834	0.479609	-0.0894061	0.424673	0.00330585	0.175637	0.0819324
Ssa#GRASP209735631	Inhibitor of growth protein 4 [Salmo salar]	-0.949917	-0.811425	-1.20169	-0.398486	-0.643716	-0.870387	-0.892997	-0.778868	-0.927723	-0.977629	-1.2362	-0.689655	0.212805	-0.150969	-0.96293	-0.0353135	-0.0588994	0.0386702	-0.015114	-0.0395743
Ssa#S30263508	IG HC variable region	-0.989121	-0.990652	-0.500339	-0.327167	-0.722436	-0.614654	-0.66812	0.232519	-0.548762	-0.737664	-0.765536	-0.728451	0.506028	0.694303	-0.500724	-0.347068	0.878401	2.5461	1.00742	1.98814
Ssa#S31981446	kinesin family member 20A [Homo sapiens]	1.772	1.46595	1.70824	2.07282	0.656658	0.35661	-0.0712433	-0.577141	1.11872	0.767964	1.10248	0.249124	-0.0853417	-0.274969	0.899874	-0.449096	1.0841	0.259641	-0.015887	0.204528
Ssa#GRASP209150657	Probable palmitoyltransferase ZDHHC6 [Salmo salar]	-1.34817	-0.674368	-1.33867	-1.07414	-0.815162	-0.721835	-0.572197	-0.933468	-0.567994	-0.655267	-0.464062	-0.6106	0.556711	0.648162	-0.0821952	0.187099	0.0370363	0.0746345	0.454817	0.00421534
Ssa#S35692367	40 kDa peptidyl-prolyl cis-trans isomerase [Salmo salar]	1.03052	0.753062	0.869086	0.792641	0.795794	0.749211	0.86478	0.345258	0.496929	0.546313	0.725738	0.214025	0.499929	0.432064	0.578881	0.170339	0.741253	0.316789	0.242069	0.206339
Ssa#DY713457	heat shock 70kDa protein 4 [Homo sapiens]	-0.958776	-1.19519	-1.2864	-0.993268	-0.542397	0.139821	-0.496862	0.0895014	-0.149005	0.323145	-0.479671		0.374475	0.800329	-0.0983963	0.442228	-0.347129	-0.0622665	0.0688365	0.0746206
Ssa#GRASP209737711	Prefoldin subunit 1 [Oncorhynchus mykiss]	-1.4856	-0.476917	-1.06602	-0.012746	-0.843455	-0.905298	-0.466577	-1.31532	-0.782539	-0.801475	-1.05854	-0.896395	-0.254383	-0.0578375	-0.817332	-0.213167	-0.151331	-0.171802	-0.35402	-0.633463
Ssa#CK884746	Tropomyosin-1 alpha chain [Salmo salar]	4.84194	2.0473	3.64525	2.77612	4.87735	5.14421	4.12968	3.7692	1.03559	2.90128	2.08721	2.2085	-0.227306	-0.326404	2.09888	0.18081	1.5929	-0.521709	-0.334171	0.972258
Ssa#DY696800	neuroblastoma-amplified protein [Homo sapiens]	0.603401	0.768111	1.20243	1.28938	0.884229	0.722032			-0.0212601	0.0776089	0.747727		0.106986	0.0877941	-0.266064		0.726033		0.00447551
Ssa#GRASP209155789	tRNA-dihydrouridine synthase 3-like [Salmo salar]	1.5081	1.51845	1.60728	2.71315	1.42661	1.28401	1.00313	1.30734	0.59807	1.45273	3.69492	1.97947	0.0790431	0.145239	1.54197	0.395357	2.58435	0.272014	0.175698	0.565705
Ssa#S35706248	similar to DNA dependent protein kinase catalytic subunit [Homo sapiens]	-0.356786	-0.419107	-0.588546	-0.317779	-0.863018	-0.873127	-0.72072	-1.02515	-0.366317	-0.182615	-0.195714	-1.0444	-1.62719	-0.424491	-0.296757	-0.335594	-0.304451	-0.129038	0.0628536	0.0447259
Ssa#GRASP223649011	Nuclease-sensitive element-binding protein 1 [Salmo salar]	-1.52499	-1.07811	-1.4253	-1.33205	-2.46406	-1.8243	-1.42558	-1.61941	-0.706519	-1.07612	-1.54446	-0.582678	0.108309	0.0237116	-1.14311	-0.0314967	-0.568556	0.298757	0.281481	-0.0737986
Ssa#S23870605	coiled-coil transcriptional coactivator b [Salmo salar]	1.32832	0.219263	0.620911	0.432938	4.57396	2.98973	1.91763	1.68719	1.2463	1.68645	1.74603	1.54834		0.0126506	2.01565	0.0643201	0.491908	0.246218	-0.229771
Ssa#KSS2724	Unknown	0.959636	0.77346	0.813803	0.682015	0.893924	1.30104	-0.175229	0.610081	0.812655	0.720471	1.01091	0.42159	1.42957e-06				0.458695	-0.0938676	0.0872772	0.0630577
Ssa#GRASP209734563	Claudin-4 [Salmo salar]	-1.39926	-1.07015	-1.11288	-1.0387	-0.634289	-1.15268	-0.873506	-0.828449	-1.24031	-1.03517	-0.807294	0.0862216	-0.333345	-2.08802	-1.04965	-0.78979	-1.30518	-1.03943	-0.0286136	-1.36713
Ssa#GRASP223648835	Baculoviral IAP repeat-containing protein 4 [Salmo salar]	-1.50107	-0.450259	-0.648392	-1.81743	-0.703349	-1.30087	-1.24544	-1.00228	-0.764455	-0.900973	-0.955127	-0.697979	-0.0368552	-0.515998	-1.04061	-0.807356	-0.418035	-0.548558	-0.439804	-0.835566
Ssa#S31983607	HIV-1 Tat interactive protein 2, 30kDa isoform b [Homo sapiens]	-1.09146	-1.2046	-0.950069	-1.33629	-0.443311		-0.97961	0.149349	-0.682034	-0.536482	-0.397669	-0.154157	-0.134592	0.058902	-0.316455	-0.173551	-0.149952	-0.308123	-0.1134	0.20199
Ssa#GRASP209147644	Phosphoglycerate mutase 1 [Salmo salar]	0.642123	0.936464	1.46036	1.20926	0.770876	0.771669	1.34303	0.505158	0.561749	0.71915	0.634035	0.782861	0.889451	0.86749	0.523599	0.696647	0.892142	0.861094	0.867761	0.398643
Ssa#GRASP221219447	Arsenite methyltransferase [Salmo salar]	3.62736	0.882917	2.3393	1.51119	3.73283	3.44653	2.9328	2.72964	0.0767558	1.5035	0.794969	0.892869	-0.775618	-1.01217	0.357154	-0.575455	0.368718	-1.36518	-1.16094	-0.656249
Ssa#GRASP209154225	Hypoxia-inducible factor 1 alpha [Salmo salar]	0.0142916	0.0869526	-0.61481	-1.15305	-0.91092	-1.06834	-0.77845	-0.820324	-0.0471186	-0.04138	-0.739235	-0.35533	0.0131063	-0.657003	-0.774871	-0.867781	-0.353948	-0.470095	-0.291311	-0.708059
Ssa#S35678809	NudC domain containing 3 [Homo sapiens]	-0.885764	-0.679066	-0.827866	-1.08633	1.56052	0.530258	-0.383384	-0.360641	-0.0698987	0.0564623	0.0246361	-0.154945	-0.653037	-0.440729	-0.313281	-0.380143	-0.292093	-0.39527	-0.347765	-0.299593
Ssa#STIR31448	Unknown	-2.51372	-1.96215	-2.56654	-3.64906	-1.95971	-2.06845	-1.94068	-1.46784	-1.61418	-2.40399	-1.41422	-0.967598	-0.369978	-0.972663	-0.567253	-0.885709	-0.405022	-0.283105	0.0173083	0.892719
Ssa#KSS3266	lectin, mannose-binding 2 [Homo sapiens]	-0.877744	-0.92491	-0.710288	-1.29656	-0.597989	-0.632035	-1.29481	-0.588893	-0.922283	-0.976779	-0.831716	-0.695222	0.843722	0.423305	-0.443783	0.265183	-0.0410419	0.898744	0.630348	-0.0490094
Ssa#S48434934	Neuroplastin [Salmo salar]	-0.996377	-1.14918	-1.37965	-1.07322	-1.06455	-1.41523	-1.21946	-1.61336	-1.09387	-1.1415	-0.779753	-0.796227	0.686712	0.0579456	0.121972	-0.169966	-0.524275	0.0903804	0.203642	0.315112
Ssa#CB516570	G alpha s/olf-2 protein [Oncorhynchus mykiss]	3.02675	2.47413	2.71463	3.54109	2.74225	2.08138	2.01522	2.27765	1.78374	2.69812	4.22669	2.80962	0.112681	-0.158457	2.07401	0.501094	3.08338	-0.0138533	0.425915	0.816448
Ssa#GRASP209154905	Probable aminopeptidase NPEPL1 [Salmo salar]	-0.920825	-0.660414	-0.898197	-0.80494	-1.06344	-1.43385	-0.964968	-0.808808	-0.710124	-0.861211	-0.94919	-0.519111	-0.381652	-0.369226	-0.758337	-0.617335	-0.131712	-0.124673	-0.0761411	-0.193045
Ssa#TC102593	glycosyltransferase 8 domain containing 2 [Homo sapiens]	2.12755	1.4872	1.81233	1.841	1.09234	1.75699	-0.135189	0.145707	0.765977	0.411199	1.31975	0.731244	-0.409227	-0.652466	0.747718	-0.544891	1.04564	0.193757	-0.179637	0.0420031
Ssa#GRASP209154899	Zinc finger protein SLUG [Salmo salar]	-1.35332	-0.771061	-0.996506	-0.532186	-1.01444	-1.11977	-1.11993	-1.40564	-1.13654	-1.08988	-1.54949	-0.29941	0.781507	0.0301298	-1.25014	-0.18552	-0.0417235	0.0389907	0.0113127	0.604057
Ssa#KSS2710	Unknown	2.22341	1.84031	2.33359	1.72653	0.695297	2.23143	1.53758	1.23357	0.654942	1.22896	1.24724	0.36664	0.0680976	-0.48422	0.872343	-0.629361	-0.401438	-0.528267	-0.013803	0.206116
Ssa#GRASP209154685	Syntaxin-10 [Salmo salar]	-1.3839	0.00187008	-0.590416	-0.885071	-1.41665	-1.01435	-1.35787	-1.37732	-1.13578	-0.60576	-0.986361	-0.327835	-0.368183	-0.363312	-0.488923	-0.172296	-0.171231	-0.400564	-0.232232	-0.1836
Omy#BX874012	IQ motif and WD repeats 1 isoform b [Homo sapiens]	1.03232	0.727389	0.88373	0.954988	0.266576	0.693104	-0.210935	0.39512	0.0885469	-0.130754	0.199283	0.619474	0.515394	0.142134	0.200715	-0.150271	1.26855	0.30579	0.0343213	0.343807
Omy#CN211067	Unknown	-1.9884	-0.771959	-1.46656	-1.82801	-2.10492	-1.2792	-1.89857	-2.54424	-1.52342	-1.56681	-2.07126	-1.78401	-0.478565	-0.474988	-1.43664	-0.190347	-0.162025	0.0775007	0.0635362	-0.187978
Ssa#S35699984	tubulin tyrosine ligase-like family, member 12 [Homo sapiens]	4.69308	2.15412	3.42349	2.65419	4.18075	4.49036	3.56075	3.26725	0.715778	2.13538	1.68814	1.56736	-0.190302	-0.309867	1.64548	0.0852193	1.35307	-0.473801	-0.309682	0.398648
Ssa#GRASP209737159	CCDC32 [Salmo salar]	-1.71805	-0.474203	-1.00244	-0.332949	-1.3172	-0.855497	-0.889901	-1.09798	-1.35292	-1.49019	-1.48921	-1.07495	0.393023	0.400832	-0.779421	-0.0141071	-0.20946	0.0571602	0.0012086	-0.136509
Omy#CA351252	vacuolar protein sorting 52 [Salmo salar]	3.05342	2.73927	2.84827	3.73709	2.79846	2.25099	1.94131	2.28045	1.68338	2.5821	4.16749	2.47563	0.0763841	0.0977372	1.68897	0.348929	3.26846	0.264714	0.546141	0.944083
Ssa#S35514366	carnitine O-palmitoyltransferase I [Oncorhynchus mykiss]	-0.555751	-0.535263	0.877393	0.0435341	0.632522	0.306411	-0.711575	2.25318	1.85367	-0.282849	-1.29307	0.0979348	0.946556	0.804548	1.08589	0.815134	-0.960487	0.595901	-0.55637	1.20361
Ssa#CL233Contig1	Cathepsin Z precursor [Salmo salar]	-1.751	-1.10919	-2.46695	-0.66099	-1.62463	-1.62523	-1.29409	-1.85701	-1.51885	-1.94383	-1.42094	-1.10206	0.598275	1.30064	-0.807623	0.981243	-0.663587	0.567273	0.928121	0.178732
Ssa#S30244279	Oocyte zinc finger protein XlCOF20 [Salmo salar]	1.78518	1.65632	1.5565	2.14822	0.784863	0.13455	0.808892	1.3919	-0.030726	1.02899	1.0691	0.569946	0.133364	0.103639	0.172758	0.509416	1.85732	0.558055	0.358408	0.0756663
Ssa#DW007714	nicotinic acetylcholine receptor delta polypeptide precursor [Homo sapiens]	1.12678	1.02872	1.10725	0.805385	1.185	0.106658	0.917472	-0.128523	0.144692	0.612352	0.47219	0.762115	-0.0999485	0.147139	0.4508	-0.0652106	0.462333	0.152718	0.27709	0.052267
Ssa#S30269065	osterix [Salmo salar]	-1.08183	-1.72101	-0.976898	0.154187	-0.5447	-0.49485	-0.654805		-1.19922	-0.767121	0.0149278	-0.780062	0.422288	0.642343	-0.705094	0.158451	-0.508191	-0.0852953	0.255925	-0.250113
Ssa#TC67959	Drebrin-like protein [Salmo salar]	4.58654	2.19799	3.50585	2.69537	4.28816	4.55247	3.54953	3.36506	0.714518	2.24396	1.53641	1.68379	-0.242093	-0.322998	1.73284	0.097965	1.36576	-0.406445	-0.218585	0.741837
Ssa#TC106913	NEDD4 family-interacting protein 1 [Salmo salar]	-1.68172	-0.69586	-0.978564	-1.71245	-2.1475	-1.85907	-1.85955	-2.4995	-3.0191	-1.87873	-2.33169	-1.67943	-0.554104	-0.273076	-1.21689	-0.474062	-1.35397	-0.991396	-1.05968	-0.858083
Ssa#CA038345	alpha2,3-sialyltransferase [Oncorhynchus mykiss]	4.65306	1.49476	3.71392	2.45781	5.24404	5.50765	4.39214	4.02901	1.16755	2.89329	2.31768	2.25421	0.182619	0.0897908	2.43664	0.110648	1.6961	-0.175636	-0.0884288	0.812289
Omy#S15301725	UDP-glucose 4-epimerase [Oncorhynchus mykiss]	-1.50357	-1.21426	-1.74504	-1.51078	-0.876331	-0.783226	-1.26607	-0.458262	-0.963119	-0.990197	-0.53165	-0.812975	0.335267	0.69487	-0.246238	0.5159	-0.534701	1.04706	1.90589	0.211638
Ssa#S30280814	apolipoprotein E [Oncorhynchus mykiss]	-2.28706	-1.51528	-1.95362	-2.6391	-2.39818	-2.48872	-2.16081	-3.02869	-2.31745	-1.92997	-2.70488	-1.48683	-0.259542	-0.993369	-2.16444	-0.646555	-0.490399	-0.454775	0.630334	-0.991537
Omy#TC134711	tight junction protein 1 isoform b [Homo sapiens]	4.49664	2.00296	3.39823	2.57752	4.6717	5.21238	3.96396	3.83323	0.910388	2.66997	2.18308	2.01624	-0.418901	-0.112755	2.09878	0.2803	1.54242	-0.464015	-0.343689	0.586285
Ssa#DW469241	zgc:110061 [Danio rerio]	-2.21907	-1.02617	-2.37739	-2.38691	-2.09476	-2.24319	-2.00743	-1.57205	-1.54855	-1.3487	-1.16258	-0.101212	2.0113	-1.90282	-0.632899	-1.71221	0.627552	-0.448787	-2.3913	-1.23009
Omy#TC144723	Ubiquitin-like protein 3 [Salmo salar]	4.89007	1.89729	3.6982	2.84072	4.91679	5.5422	4.25596	4.03136	1.23505	2.86523	2.30918	2.12945	0.0812447	0.0112856	2.40517	0.340887	1.86584	-0.284674	-0.102281	0.499093
Omy#S18162310	kelch domain containing 8B [Homo sapiens]	3.33821	2.99174	3.18907	4.12822	2.62409	2.28083	1.66289	1.9541	1.39437	2.55039	4.15351	2.47016	-0.779823	-0.531099	1.19626	-0.137084	2.82174	-0.0173236	0.0815393	0.555384
Ssa#KSS4110	Unknown	-0.888339	-0.196906	-1.50605	0.060218	-1.29288	-1.10613	-1.54044	-1.19419	-0.878062	-1.18574	-0.914313	-0.785826	0.359706	0.685779	-0.453563	0.471294	-0.474975	0.627705	0.780231	-0.551254
Ssa#DW590018	Proteasome subunit alpha type-1 [Salmo salar]	-0.964046	-0.729096	-0.93305	-1.04589	-0.306525	0.238393	-0.769173	-0.33571	-1.01447	-0.619872	-0.623361	-0.1968	0.317683	0.48449	-0.248502	0.187666	-0.197221	-0.0509848	-0.0364172	-0.0787226
Ssa#DW565901	MON2 homolog [Homo sapiens]	0.736832	0.84958	0.835102	1.04066	0.426242	2.10941	1.29351	0.607507	0.874562	0.961768	0.879622	0.536345	0.104493	-0.034178	0.612619	-0.162054	0.507726	-0.125643	-0.144052	-0.0377515
Ssa#EG831255	UBP12_SALSA RecName: Full=Ubiquitin carboxyl-terminal hydrolase 12; AltName: Full=Ubiquitin thioesterase 12; AltName: Full=Ubiquitin-specific-processing protease 12; AltName: Full=Deubiquitinating enzyme 12	2.21254	2.14466	1.77774	2.55614	1.15436	0.462735	1.34229	0.820323	0.569623	1.19218	2.22812	0.449553	0.00668884	0.0831321	0.83101	-0.429579	1.55517	0.1449	0.25279	0.313664
Ssa#DY699213	activating transcription factor 7 [Homo sapiens]	3.50522	2.43447	3.10174	2.98958	2.60806	4.15128	2.63027	2.61649	2.43956	2.89837	3.18786	2.05884	-0.189713	-0.525625	2.05963	-0.0729346	2.68149	0.865929	0.769093	1.15852
Ssa#GRASP223672934	Prostaglandin E synthase 3 [Salmo salar]	1.93072	1.08753	1.71173	0.952589	1.00071	1.3489	0.489228	-0.357932	0.493042	0.561455	0.389155	0.498766	0.12548	-0.0461092	0.504225	-0.0635428	0.920287	0.0972264	0.0565674	0.104379
Ssa#CX727586	40S ribosomal protein S5 [Oncorhynchus mykiss]	-1.05924	-0.232408	-0.614668	-0.929591	-1.2166	-1.34152	-0.931865	-1.1809	-0.682775	-0.540664	-1.21433	-0.58009	0.240012	-0.183498	-0.935387	-0.37164	-0.0737225	0.162896	0.164081	0.0724928
Ssa#TC108153	formin homology 2 domain containing 3 [Homo sapiens]	0.370482	0.489261	0.398042		1.77944	2.06218	2.17044	1.55568	0.339797	1.02791	0.685927	1.4083	0.077034	-0.181912	0.713136	-0.00497017	0.168028	-0.192461	0.404671	0.0747101
Ssa#S32371367	myogenic regulatory factor 5 [Salmo salar]	4.67905	1.74358	3.51726	2.65218	4.45786	4.96985	3.84053	3.59502	0.750248	2.48407	1.85061	1.97573	-0.299088	-0.422762	1.83176	-0.014212	1.50493	-0.616107	-0.527481	0.452835
Ssa#TC106709	isocitrate dehydrogenase 2-1 (NADP+), mitochondrial [Salmo salar]	4.75716	2.00504	3.56011	2.61842	4.68507	5.07468	3.86808	3.75315	0.887893	2.68192	1.96575	1.84711	-0.155843	-0.381847	2.00567	0.127601	1.64656	-0.474813	-0.435499	0.498446
Ssa#GRASP209154045	cysteine rich angiogenic inducer	-1.29383	0.246451	-0.550432	0.48507		-1.3839	-1.0279	-1.24435	-1.53791	-1.34824	-1.03611	-0.810345	0.531258	-0.425723	-0.786348	-0.056139	0.103829	-0.104147	-0.53983	-0.0516506
Ssa#S35563089	collagen type XI alpha1 short isoform [Salmo salar]	-1.76699	-0.990177	-1.9177	-1.99374	-1.92683	-1.95462	-2.41184	-1.70981	-2.08982	-1.72614	-2.10763	-1.30237	1.6326	-0.555411	-0.966661	-0.176463	-0.111234	-0.393156	-0.750547	0.402569
Omy#S15334486	X-ray repair complementing defective repair in Chinese hamster cells 3 [Danio rerio]	4.05052	1.33524	3.00504	2.405	4.07597	5.04038	3.81819	3.68096	0.898765	2.61821	1.93891	1.32739	-0.588246	-0.525077	1.84707	0.119757	1.55685	-0.407461	-0.228833	0.797029
Ssa#S30240532	Vacuolar protein sorting-associated protein 29 [Oncorhynchus mykiss]	-1.0546	-0.226587	-0.679235	-0.517734	-0.984792	-0.92152	-0.691639	-0.933371	-0.0746852	-0.804942	-0.539365	-0.427355	0.46678	0.668105	0.0528796	0.522453	-0.322643	0.0643949	0.458578	-0.101402
Ssa#S37961119	myosin heavy chain [Oncorhynchus keta]	-0.777525	-3.20238	-3.14477	-2.68191	1.32568	0.795352	-1.40455	2.84441	1.58631	-2.67021	-2.24996	1.43286	2.01508	0.135876	2.04496	0.569849	-3.04185	-2.82923	-3.39913	-2.37048
Omy#S22216917	mineralocorticoid receptor form A [Oncorhynchus mykiss]	3.67023	1.51364	2.58056	1.76935	3.66518	3.84896	3.06571	2.79896	0.430075	1.69162	1.08385	1.23851	-0.464737	-0.562067	1.25682	-0.253359	0.915049	-0.829052	-0.642898	0.283512
Ssa#S30275998	RAS guanyl-releasing protein 2 [Salmo salar]	3.93729	1.74523	2.8712	2.02289	3.83145	4.0151	3.19473	2.92475	0.35717	1.7533	1.09632	1.38521	-0.366714	-0.38255	1.3959	-0.234126	1.10186	-0.748705	-0.658863	0.170832
Ssa#GRASP209155697	Coiled-coil domain-containing protein 49 [Salmo salar]	-0.354762	0.248168	-0.731323	-0.0751219	-1.13944	-1.25762	-1.5898	-1.25854	-0.908591	-0.147634	-0.5101	-0.337986	-0.150148	-0.0862443	-0.177267	0.117227	-0.549487	-0.117147	0.0296571	0.209645
Ssa#CB503941	retinoic acid induced 14 [Homo sapiens]	3.56427	1.37232	2.51291	1.68922	3.79545	3.85689	3.08531	2.85788	0.449988	1.71681	1.07541	1.31301	-0.282177	-0.128682	1.4281	0.0597171	0.880055	-0.718893	-0.474397	0.334121
Ssa#GRASP209734257	Mitogen-activated protein kinase organizer 1 [Salmo salar]	1.35325	0.987682	0.805579	0.840937	0.233439	-0.382761	0.652765	0.168527	0.491438	0.688286	0.684005	0.650777	0.415566	0.249078	0.255697	0.581799	0.5193	0.542535	0.553935	0.385778
Ssa#DY739613	suppressor of defective silencing 3 like [Salmo salar]	2.24806	0.104756	-0.681236	-0.341017	-0.144723	1.99728	-0.54385	1.9358	1.34426	-0.0922306	0.122902	2.59193	-0.373419	-0.129155	3.62381	-0.32136	-1.34599	-1.46092	-1.34174	-1.01706
Ssa#S31981996	protein arginine methyltransferase 1 [Salmo salar]	-1.68679	-1.89571	-0.684434	-1.28737	-0.644432	-0.819209	0.07836	0.136273	-0.318557	-0.353458	-0.361804	-0.447647	0.435438	1.2904	-0.0643191	0.373107	-0.595624	0.736294	-0.174582	0.18261
Ssa#S19087740	Guanine nucleotide-binding protein Gk subunit alpha [Salmo salar]	4.44296	2.11189	3.52003	2.73098	5.01336	5.25396	4.03742	3.92369	1.3365	2.92761	2.12177	2.1076	0.060737	-0.301555	2.16867	0.136752	1.74652	-0.416232	-0.377525	0.959115
Ssa#S48416864	nuclear pore complex-associated protein TPR [Homo sapiens]	4.00268	1.7984	2.93495	2.13448	3.86786	3.99902	3.16337	2.94714	0.570303	1.808	1.25839	1.22962	-0.195135	-0.295359	1.38874	-0.0302846	1.18728	-0.583107	-0.393215	0.438644
Ssa#S31964352	proteasome 26S non-ATPase subunit 5 [Homo sapiens]	2.40897	0.779459	1.86073	1.15336	2.57894	2.371	1.94059	1.91886	0.0162117	1.12389	0.966359	0.368407	-1.19657	-1.64043	0.142549	-0.972064	-0.161194	-1.48078	-1.45629	-1.30495
Ssa#S30239527	protein-kinase, interferon-inducible double stranded RNA dependent inhibitor, repressor of (P58 repressor) [Homo sapiens]	-0.721045	-0.821768	-1.0095	-0.785384	-0.993152	-0.660975	-0.36392	-0.583457	-1.01433	-0.478524	-0.554384	-0.79707	-0.183697	0.190736	-0.524164	-0.100312	-0.00241899	0.0828955	0.0650255	0.204528
Ssa#S35676618	immunoglobulin mu binding protein 2 [Homo sapiens]	1.24253	1.1565	1.33397	0.577481	1.43418	-0.0187439	0.565408	0.899934	0.738419	0.825386	1.52101	0.474295	-0.184995	-0.109134	0.812091	0.036841	0.549567	0.439017	0.389273	0.441772
Ssa#S35688056	UDP-GlcNAc:betaGal beta-1,3-N-acetylglucosaminyltransferase-like 1 [Homo sapiens]	3.74757	1.57438	2.66458	1.70289	3.62769	3.75675	2.97919	2.75652	0.280572	1.63227	0.923906	1.09584	-0.536373	-0.591836	1.09912	-0.298156	0.843216	-0.959643	-0.951161	-0.133307
Ssa#KSS1537	Pre-mRNA-processing-splicing factor 8 [Salmo salar]	-1.27779	-0.758707	-0.684557	-1.12084	-1.30457	-0.652291	-0.64461		-1.09354	-1.05774	-0.819561	-1.18065	-0.797249	-0.439347	-0.624565	-0.581667	0.167483	-0.241494	0.370629	0.0418578
Ssa#GRASP223648535	Homeobox protein EMX2 [Salmo salar]	0.51464	0.515316	0.900307	1.45679	1.76163	2.33239	1.71291	1.84466	1.08187	1.7271	1.90668	-0.237506	0.23144	-0.565308	1.25098	0.38484	0.102889	0.565464	0.130255	0.146507
Omy#CR362429	PHD finger protein 13 [Homo sapiens]	0.35146	0.443427	0.707187	0.977339	1.42013	0.746023	0.874582	0.654473	0.34089	0.884311	0.77516	0.913987	1.0012	0.83756	0.843956	1.13506	0.594082	0.433352	0.759408	0.586638
Ssa#GRASP209154841	SHQ1 homolog [Salmo salar]	-0.35842	0.191079	-0.58929	-0.0256526	-0.583153	-0.662137	-0.800769	-0.794833	-0.322268	-0.856873	-0.799274	-0.424276	1.01897	1.30978	0.64803	0.791664	0.211774	0.404914	0.615174	0.219673
Omy#CX260733	neuroepithelial cell transforming gene 1 isoform 2 [Homo sapiens]	0.711845	0.788798	0.979734	0.949288	0.415953	0.412948	1.01994	0.0447139	0.225423	0.696839	0.378933	0.523824	0.620979	0.598237	0.140601	0.464994	0.645584	0.668731	1.36173	0.759998
Ssa#S35520192	small muscle protein, X-linked [Danio rerio]	1.18423	0.816561	1.05104	1.06859	0.160279	0.469457	0.117586	0.255907	0.671849	0.414346	0.179458	0.330813	-0.159262	-0.401099	0.306111	0.423599	0.305419	0.0438974	0.0650265	0.271579
Omy#S23936805	Chloride intracellular channel protein 5 [Salmo salar]	2.51029	2.11637	2.99227	2.33581	1.14089	2.51979	-0.531572	0.461129	3.37617	2.81717	3.36293	1.99911	-0.881595	-1.51285	1.0196	-1.17904	0.974023	-0.496721	-0.672275	-0.34094
Omy#S15319846	LSM14 homolog B [Homo sapiens]	0.449465	0.213448	0.230312	0.015468	2.08951	0.634241	0.310084	0.0902041		0.230156	0.284639		-0.0241283	0.165293	0.160198	0.00572135	0.00274725	0.30434
Ssa#S31966593	secreted frizzled-related protein 5 [Homo sapiens]	4.58243	2.08924	3.5657	2.93876	3.75642	4.7964	3.82696	3.42057	1.2442	2.73304	2.14096	2.06789	-0.559109	-0.338925	1.88909	0.0397089	1.98009	-0.280869	-0.0949477	0.954693
Ssa#CB498998	Unknown	5.03916	2.07557	3.84408	2.94311	5.28839	5.55207	4.27203	4.1135	1.26899	3.085	2.38061	1.67703	-0.216816	-0.329134	2.21995	0.399566	1.75522	-0.240907	-0.167559	0.517976
Ssa#GRASP223648295	Extracellular matrix protein 1 precursor [Salmo salar]	-1.06998	-0.07683	-0.888911	-0.707703	-1.72507	-1.51872	-1.34201	-1.89981	-1.67013	-1.35937	-1.69772	-1.07928	0.671704	0.680695	-1.12126	0.474151	0.234609	0.337412	0.403652	0.549789
Ssa#TC100572	GTPase, IMAP family member 7 [Oncorhynchus mykiss]	-2.07255	-2.46083	-2.07037	0.471851	1.11417	0.538201	-1.35774		-1.94913	-2.21136	-1.52277	-1.89563	-0.542237	0.859086	0.910285	-0.101073	-1.86725	0.361346	-0.242015	-1.50294
Ssa#GRASP209155285	Centaurin-beta-1 [Salmo salar]	4.89434	2.04576	3.6228	2.70098	5.18618	5.38239	4.2224	3.95655	1.39823	2.913	2.15083	2.19011	0.136014	-0.0910866	2.1797	0.0920743	1.89486	-0.286073	-0.0847943	0.769084
Ssa#GRASP223646567	60S ribosomal protein L29 [Salmo salar]	-0.772655	-0.546216	-0.693675	-0.611574	-1.13576	-1.31016	-0.717533	-1.19729	-0.405825	-0.828748	-0.701961	-0.682155	-0.267565	-0.372434	-0.92829	-0.447545	-0.735245	-0.253231	-0.464281	-0.955203
Ssa#GRASP209735997	Replication factor C subunit 2 [Salmo salar]	-1.46357	-1.07055	-1.25646	-0.639992	-1.34265	-1.56455	-1.14978	-1.61039	-1.22905	-1.16174	-0.851091	-0.590176	-0.144781	0.0677637	-1.02346	-0.00184844	-0.501621	-0.278627	-0.323934	-0.906156
Ssa#DY722625	Unknown	1.55436	1.23995	1.80066	1.51083	1.27212	3.35235	0.873927	0.293177	1.23726	1.50093	-0.102386	0.266426	-0.626151	-0.475142	0.555708	-0.340182	0.609171	-0.0733671	-0.187238	-0.237351
Ssa#DY693701	hypothetical protein LOC445174 [Danio rerio]	2.01457	0.9618	1.54	0.364768	1.07946	1.84431	0.326222	0.1784	0.867409	0.631868	0.653132	0.77595	0.0154423	-0.246436	0.5524	-0.0671428	1.23615	-0.181176	-0.103073	0.966227
Ssa#S30289390	polybromo 1 isoform 2 [Homo sapiens]	1.13634	0.825448	0.967089	0.847631	0.233293	-1.13917	-0.239575	0.238322	0.100164	0.120709	-0.228478	0.0459494	0.419608	0.228409	0.00730495	0.1492	0.182893	0.336705	0.224612	0.598464
Ssa#DY731280	coiled-coil domain containing 138 [Homo sapiens]	2.31283	1.97473	2.74199	2.06648	1.08434	2.25859	-0.202391	-0.361432	2.3046	1.44434	1.69038	0.407493	-0.356069	-0.997438	1.10586	-0.817104	1.69751	0.0687983	-0.0289838	0.30142
Ssa#KSS2755	Unknown	1.62661	1.14506	1.55618	1.57729	1.75346	1.9731	1.12893	0.274175	1.46334	1.64556	1.85221	0.0715957	-0.156211	-0.121215	0.677611	-0.159021	0.482123	0.306157	0.165953	0.243766
Ssa#DW543923	Unknown	1.42493	1.66427	1.98182	1.49622	0.933847	2.553	1.77114	1.60061	1.23327	1.5879	1.66219	0.664686	0.494815	-0.123477	1.25224	-0.314636	0.69665	0.0152944	0.362812	1.04012
Ssa#CL375Contig1	Unknown	-1.14481	-1.56649	-1.31342	-1.15942	-0.676925	-0.500626	-0.546901			-0.266971			-0.127038	-0.302153		0.116707	0.127358	-0.130283	0.310894
Ssa#GRASP209150777	Lysosomal acid lipase/cholesteryl ester hydrolase [Salmo salar]	-1.59954	-1.67965	-1.48586	-0.769357	-0.770741		-0.621806		-0.905888	-1.54848	-1.1979	-1.02373	1.60551	1.80743	-0.852897	1.2013	-0.869648	0.268466	0.84749	0.291883
Ssa#EG841418	6-phosphofructo-2-kinase/fructose-2,6-biphosphatase 4 [Salmo salar]	3.26149	1.21566	2.19029	1.41775	3.5676	3.55164	2.82752	2.65788	0.299325	1.55767	0.80593	1.12036	-0.386174	-0.361406	1.10435	-0.166991	0.739362	-0.808413	-0.633321	0.181007
Ssa#DW537706	Vacuolar proton translocating ATPase 116 kDa subunit a [Salmo salar]	4.718	2.17288	3.51259	2.79773	4.88902	5.25997	4.08204	3.79801	0.9728	2.82735	2.14883	1.98722	-0.174832	-0.34292	2.07373	0.193871	1.67862	-0.501381	-0.643314	-0.120775
Ssa#TC75853	ankyrin repeat and sterile alpha motif domain containing 6 [Homo sapiens]	4.01818	1.99843	3.2031	2.38437	4.00675	4.27962	3.40421	3.05408	0.543677	1.99546	1.34943	1.45891	-0.415473	-0.377486	1.5455	-0.0055976	1.03217	-0.553441	-0.33405	0.49105
Ssa#GRASP223647355	HIRA-interacting protein 3 [Salmo salar]	-0.672688	0.0698071	-0.244064	0.529213	-0.563251	0.365427	0.216614	-0.62026	-0.102242	-0.290312	-0.0371736	0.185513	0.841164	1.20922	0.466945	0.843355	0.73285	0.625852	0.772768	0.549876
Ssa#AJ424908	Alpha-enolase [Salmo salar]	0.434655	-1.21217	-1.27696	-0.951173	-2.82591	0.428743	-2.10338	0.295565	-0.108146	-0.864373	-0.890551	0.614546	-2.16771	-1.03726	2.49294	-0.706982	-2.13686	-2.46885	-1.69269	-2.20069
Ssa#KSS4247	transforming, acidic coiled-coil containing protein 1 isoform 2 [Homo sapiens]	-1.35868	-0.995663	-1.28171	-1.04368	-0.513749	-0.440298	0.10303	-0.477516	-0.533417	-0.332069	-0.691275	-0.370706	-0.010438	-0.413046	-0.6462	-0.559104	-0.796112	-0.444666	-0.212451	-0.971103
Ssa#KSSb2482	structural maintenance of chromosomes 3 [Homo sapiens]	4.75947	2.02037	3.55989	2.71038	4.33716	4.63226	3.66619	3.31216	0.707718	2.29109	1.55548	1.81479	-0.4289	-0.630876	1.58647	-0.119923	1.47155	-0.617795	-0.509581	0.70571
Ssa#S35565405	chromatin modifying protein 4C [Homo sapiens]	-0.375128		-0.515746	-0.283577	1.46649	-0.6679		-0.297242		1.47707	1.83218		0.266601	1.41412	0.0218689	0.911893		0.318269	0.838562	-0.395907
Omy#S15267570	mitofusin 2 [Homo sapiens]	3.48481	2.71346	3.65595	2.78674	1.32815	2.24233	-0.844508	-0.150398	2.99409	2.31466	2.67443	1.11159	-0.203058	-1.03232	1.3322	-1.00284	1.86434	-0.0601986	-0.229977	0.171046
Omy#S15315038	hypothetical protein LOC100009659 [Danio rerio]	3.71787	1.42201	2.90214	2.37058	3.86503	4.45768	3.32708	3.23248	1.04967	2.55962	1.9505	0.816426	-1.08247	-0.551697	1.75045	-0.0809961	1.32247	-0.293269	-0.000403862	0.596125
Ssa#NP1131391	GnRH1 [Salmo salar]	0.26496	0.200468	0.224989	0.281507	2.00099	-0.0243096	0.272498	-0.0424802	0.0251435	0.44373	-0.0457171		-0.0407042	0.19475	0.676778		0.264024
Ssa#TC104056	SID1 transmembrane family, member 2 [Homo sapiens]	2.59872	2.33505	2.49234	3.25874	2.51638	1.71866	0.986395	1.03612	1.03967	2.24709	3.80116	2.15445	-0.00131842	0.0743353	1.4022	0.299509	2.66905	0.149596	0.155683	0.3126
Ssa#EG933893	SWI/SNF-related matrix-associated actin-dependent regulator of chromatin a2 isoform a [Homo sapiens]	1.95903	1.34945	1.81923	1.72752	0.467203	1.60169	1.13182	1.01275	1.08799	1.33855	1.28041	0.792837	-1.26438	-0.817578	0.491411	-0.508636	0.999382	-0.0189239	0.0888749	0.332771
Ssa#CA044010	similar to KIAA1783 protein [Homo sapiens]	4.84149	2.23074	3.64249	2.69236	5.00362	5.30685	4.07291	3.88257	1.12783	2.82551	2.06342	1.87111	0.0878216	-0.0964624	2.25291	0.230981	1.97982	-0.129641	-0.133029	0.700239
Ssa#KSSb2295	Unknown	-0.892759	-0.53779	-0.526132	-0.76741	-0.362173	-0.232314	-1.2918	0.440277	-0.478951	-0.0796535	-1.05175	-0.0381797	-0.541011	-0.913715	-0.914972	-0.928858	-0.602223	-0.465527	-0.504076	-0.424615
Ssa#S31964202	Keratin 18	-1.80002	-1.23842	-1.50974	0.344657	-1.54992	-0.331018	-1.50477		-1.41255	-1.77823	-1.32381	-1.30123	0.0345823	1.20123	-0.58687	0.537424	0.201001	0.8147	1.14388	0.576776
Ssa#TC100046	40S ribosomal protein SA [Salmo salar]	1.63413	1.2314	1.79595	1.59284	0.0883259	0.620118	0.0731347	0.900996	1.27397	0.336059	1.39913	0.244196	-0.374181	-0.594148	0.223441	-0.305125	1.09484	-0.0265714	0.196127	-0.421701
Omy#CA345759	MLX interacting protein [Homo sapiens]	2.17866	1.7499	2.54807	2.30897	2.09287	2.66984	1.73618	1.5342	1.22616	1.65756	1.96643	0.634845	-1.52068	-1.39141	0.780717	-1.23	0.671139	-0.265951	-0.64593	-0.0654899
Ssa#GRASP209155069	26S proteasome non-ATPase regulatory subunit 12 [Salmo salar]	-0.206919	-0.148532	-0.0626266	0.424939	0.0195905	0.470188	0.627038	0.46616	0.235874	-0.111808	0.147064	0.356493	0.971375	1.34097	1.12109	0.99595	0.393593	0.962463	0.820303	0.760543
Ssa#KSSb2386	Unknown	-1.82827	-0.386575	-0.379638	-0.232654	-1.19105		-0.930984	-0.916097	-1.16836	-0.0672277	-0.970753	-0.501703	-0.443259	-0.208608	-0.550372	-0.375601	0.0403366	0.072834	0.00919432	0.122571
Ssa#S30295072	chromatin-specific transcription elongation factor large subunit [Homo sapiens]	3.09819	2.17206	2.75316	3.03408	1.92886	2.19074	1.25981	0.966346	2.00287	2.34339	2.93245	1.48907	-1.10047	-1.34185	0.939847	-1.11035	2.5235	-0.197136	-0.586195	-0.0668922
Ssa#GRASP221222061	Coatomer subunit zeta-1 [Oncorhynchus mykiss]	-0.972826	-1.08848	-0.934178	-1.29949	-0.730963	-0.673213	0.637025	0.0854347	-0.45411	-0.721464	-0.726248	-0.430447	0.627484	0.255646	-0.0268333	-0.384105	-0.543758	0.429929	-0.865134	0.0674721
Ssa#S31997389	heat shock protein 70 [Salmo salar]	-0.722713	-0.174058	-0.550566	-0.548167	-1.43408	-1.32035	-1.45262	-1.85053	-1.85072	-1.23652	-1.53452	-1.46998	-0.430442	-1.16687	-0.636854	-0.812618	-0.255743	-0.426154	0.431843	-0.16797
Omy#TC163319	rab3 GTPase-activating protein, non-catalytic subunit [Homo sapiens]	0.583495	0.684869	0.984057	0.671459	-1.25694	-0.60901	-1.509	-0.614751	0.364927	0.730487	0.106977	0.529358	-0.784431	-0.686247	-0.973042	-0.91084	0.138622	-0.412712	-1.03262	-1.81691
Omy#S18152841	tektin 4 [Homo sapiens]	4.46197	2.04443	3.35917	2.3894	4.23476	4.50741	3.58446	3.20655	0.540697	2.0673	1.60461	1.78214	-0.355748	-0.326186	1.61865	-0.15966	1.32098	-0.71692	-0.504169	0.417225
Ssa#S35583949	ankyrin repeat domain 11 [Homo sapiens]	0.69812	0.747957	0.589735	0.532953	-0.2857	-0.602861	-0.112039	-0.20152	-0.0789775	0.193944	0.126409	-0.846651	-1.95643	-1.66417	-0.58713	-1.23479	0.347005	-0.32288	-0.0753007	0.00174617
Ssa#GRASP209735027	26S proteasome non-ATPase regulatory subunit 9 [Salmo salar]	-0.553031	-0.316082	-0.596769	-0.0208937	-1.06629	-0.818388	-1.13421	-0.766474	-0.58104	-0.591672	-0.758582	0.103952	-0.677419	-0.615475	-0.591931	-0.822727	-0.72537	-0.552993	-0.567436	-0.391805
Ssa#GRASP221220929	Vacuolar proton pump subunit G 1 [Salmo salar]	1.69077	1.85817	1.70679	2.31188	1.35502	0.885621	1.15153	1.32469	0.884804	1.45081	2.49705	1.46474	0.0298503	0.213211	0.966309	0.547206	2.07233	0.437946	0.733859	0.918245
Ssa#GRASP209730443	Epididymal secretory protein E1 precursor [Salmo salar]	-0.475807	-0.118326	-0.802077	-0.302	-0.820344	-0.956371	-0.736745	-1.04187	-0.903383	-0.620011	-0.429826	-0.26242	0.531964	0.250301	-1.0078	-0.113988	-0.224409	-0.0977835	0.204724	0.0149794
Ssa#GRASP223649145	Lysosomal protein NCU-G1	-1.03197	-0.458741	-0.870826	-0.468712	-1.15168	-1.6899	-1.46948	-1.44296	-1.53071	-0.935639	-1.29518	-1.01583	0.456394	0.0367593	-1.07089	0.131095	0.106848	0.156301	0.423943	-0.0917074
Ssa#GRASP221221097	Activated RNA polymerase II transcriptional coactivator p15 [Salmo salar]	-1.24866	-1.02078	-1.7689	-0.616249	-1.2287	-1.4834	-1.5679	-1.79347	-1.19052	-1.76464	-1.49696	-1.09819	0.430196	0.466297	-0.474779	0.233391	-0.605329	0.0254575	-0.442507	0.201499
Ssa#EG863990	Actin-related protein 2/3 complex subunit 4 [Oncorhynchus mykiss]	-1.72047	-0.980614	-1.70884	-1.48787	-1.72984	-1.86239	-1.50067	-2.16985	-1.93252	-1.08269	-2.02095	-0.859104	-0.232146	-0.310579	-1.78069	-0.427407	-0.305909	0.0456804	0.0291111	-0.376194
Ssa#KSS451	Unknown	2.80621	2.68326	2.79256	3.88965	3.3062	2.5156	2.44364	2.48147	1.81335	2.80301	3.84518	2.54447	-0.0489118	-0.0633387	2.04628	0.747687	2.79273	0.291363	0.617803	1.16733
Ssa#DW545311	thyrotropin-releasing hormone degrading enzyme [Homo sapiens]	4.91584	2.25511	3.74136	2.92079	5.12705	5.41253	4.1965	3.91695	1.05359	2.7878	2.26206	2.15904	-0.0704402	0.0217442	2.43226	0.381431	1.82297	-0.162317	-0.0812543	0.843078
Ssa#CA042221	hypothetical protein [Danio rerio]	4.6798	1.84821	3.38541	2.56937	4.71867	4.90891	3.94494	3.50293	0.757569	2.42415	2.09336	1.71792	-0.425045	-0.37965	1.80169	0.169982	1.53476	-0.790793	-0.607956	0.333921
Ssa#GRASP209736809	NADH dehydrogenase 1 beta subcomplex subunit 8, mitochondrial precursor [Salmo salar]	2.53026	0.660944	1.86546	1.25929	3.45798	3.66121	2.84088	2.64155	0.760517	1.8408	1.18729	1.2546	-0.339296	-0.428512	1.13041	-0.364124	0.864939	-0.34235	-0.519705	0.245578
Ssa#DW550647	death inducer-obliterator 1 isoform b [Homo sapiens]	2.87434	2.73806	2.87858	3.76818	2.97334	1.98951	0.858975	1.13322	1.42772	1.97154	4.60447	2.17254	0.193818	0.245457	2.14871	0.313843	3.26684	0.12049	0.0909927	0.571957
Ssa#S35522044	Unknown	1.30749	0.772148	0.929254	0.216711	0.383149	-0.693252	-0.0752758	0.124881	0.930376	0.901763	0.946151	0.662757	0.37162	-0.647897	-0.0790884	-0.0811082	-0.207331	0.247066	0.368128	-0.186259
Omy#BX880138	similar to plakophilin, partial [Homo sapiens]	-1.02071	-0.767524	-1.09081	-1.08997	-1.09028	-1.44134	-0.717498	-0.861428	-1.17309	-0.260451	-0.875569	-0.747063	-0.0758334	-0.81976	-1.45051	-0.42818	0.223521	-0.0159986	0.0299024	-0.861326
Omy#TC172493	bromodomain adjacent to zinc finger domain, 2A [Homo sapiens]	2.41005	1.81718	2.44068	1.8929	1.85981	2.22996	1.58249	1.08139	1.05603	1.60066	1.63137	0.621577	-0.7824	-0.972786	0.649277	-0.993599	1.32689	0.0123717	0.0310993	-0.0172329
Ssa#KSS4644	Unknown	-2.11676	-0.746985	-1.90598	-1.31988	-2.07608	-1.68672	-1.65413	-1.4394	-1.76931	-1.5072	-1.281	-0.876226	0.240198	0.444187	-1.09824	0.296106	-0.817912	0.115172	0.180983	-0.237975
Ssa#S35687702	Ras-related GTP binding C [Homo sapiens]	1.36942	1.11727	1.41249	1.63994	0.879018	0.643025	0.161227	-0.135908	0.370732	-0.180204	0.608901	-0.579728	-0.559665	-1.31352	0.0582662	-0.0724897	0.679445	0.310117	-0.189144	-0.783957
Omy#CA342806	slit homolog 3 [Homo sapiens]	4.17145	1.06595	2.9552	2.55179	4.72841	5.21924	3.95393	3.75008	1.11179	2.84692	2.14989	2.14536	0.195419	-0.207188	2.00096	0.25261	1.49382	-0.427019	-0.318036	0.655974
Ssa#S31987730	Pyruvate dehydrogenase E1 component subunit alpha, somatic form, mitochondrial precursor [Salmo salar]	5.2202	2.085	3.83468	2.94587	5.05499	5.39358	4.19591	3.86292	1.16152	2.92027	2.22516	2.24923	-0.0671251	-0.223437	2.07884	0.0706177	1.79492	-0.40683	-0.265246	0.254531
Omy#CX016208	Unknown	1.77216	1.34634	1.65423	1.28829	1.94775	3.05642	2.0025	1.79884	1.15714	1.76862	1.9082	0.903723	0.165775	-0.25109	1.2511	-0.450794	0.913749	-0.34421	-0.184297	0.146704
Ssa#KSS439	Unknown	-2.05217	-1.20558	-1.8255	-1.03455	-2.66428	-3.23868	-1.07799	-2.36559	-1.63645	-1.73768	-2.15222	-2.24678	-1.14774	-0.341023	-1.2583	-0.0685547	-0.796969	-0.207998	0.0271887	-0.313577
Ssa#GRASP221219319	Unknown	-2.13667	-0.877206	-1.07216	-1.98622	-2.90964	-3.06066	-2.15568	-3.06426	-1.77717	-1.72462	-2.59707	-1.62386	-0.331403	-1.04094	-2.30551	-0.698567	-0.862915	-0.147759	-0.292597	-0.799506
Ssa#S35542390	Unknown	4.84248	2.18442	3.3849	2.32948	5.18454	5.31769	3.97954	4.04137	1.09072	2.71839	2.12117	1.55664	-0.139544	-0.190932	1.98403	0.351303	1.81421	-0.364081	-0.291347	1.18037
Ssa#BM414001	Lim homeobox protein 3 [Salmo salar]	4.46501	1.85091	3.22366	2.42105	3.90224	4.22696	3.31236	2.98857	0.479916	1.89786	1.2805	1.41842	-0.618023	-0.870299	1.26099	-0.414632	1.19459	-0.900197	-0.682008	0.200974
Ssa#GRASP221221923	DNA-binding protein inhibitor ID-2 [Salmo salar]	0.15588	0.513918	0.335886	0.339791	-0.98513	-0.848327	-1.09072	-1.22877	-0.693637	-0.612371	-0.737254	0.0161121	0.818875	-0.155026	-0.564177	-0.334854	0.310779	0.307168	0.192146	0.421096
Omy#S22901990	chromodomain helicase DNA binding protein 7 [Homo sapiens]	-0.545339	-2.24138	-0.92679	-1.2307	1.94296	1.75263	0.906678	1.78121	-1.44146	-0.138562	-1.15397	-0.646845	-1.99008	-2.4459	-1.78446	-1.78859	-2.25381	-2.50398	-3.92803	-2.88753
Ssa#S30283447	F-box and leucine-rich repeat protein 6 isoform 1 [Homo sapiens]	-1.37928	-0.909401	-1.24642	-1.23689	-1.06655	-1.43421	-0.82112		-0.773785	-1.12067	-0.996569	-0.897247	0.126646	-0.303857	-0.880731	-0.397051	-0.312486	-0.0142622	0.0599801	-0.403699
Ssa#S30246795	Unknown	3.99618	0.567014	2.36548	1.42187	5.23757	5.12649	3.90413		1.0586	2.57085	1.90202	1.88728	0.304929	0.226871	1.82161	0.344901	1.56211	0.00967801	-0.338186	0.0146722
Ssa#GRASP209738163	Probable dimethyladenosine transferase [Salmo salar]	0.443872	0.313344	0.440005	0.380379	1.46684	1.82075	0.975631	-1.33266	0.834474	1.15396	0.812627	0.361522	0.0566785	-0.649336	0.852959	0.0588398	0.016157	-0.370477	-0.317716	-0.358454
Omy#S34309316	Rap guanine nucleotide exchange factor 2 [Homo sapiens]	1.00511	0.814342	1.16439	1.13949	1.30173	0.897902	0.140966	0.163449	0.659021	1.10445	0.371592	-0.0809617	-0.223815	-0.265782	0.226264	-0.197137	0.468075	-0.0606273	-0.344957	-0.128276
Ssa#TC112192	caudal-type homeobox protein 1 [Oncorhynchus mykiss]	2.97024	1.32745	2.26788	1.50186	3.84741	3.67748	2.97177	2.79565	0.491679	1.6682	0.889932	1.24868	-0.24959	0.105068	1.48755	0.238295	0.92995	-0.422308	-0.309483	0.524571
Ssa#GRASP209147766	Ectonucleoside triphosphate diphosphohydrolase 6 [Salmo salar]	-0.725239	0.0822839	-0.688986	-0.606662	-1.15976	-0.853093	-1.09198		-1.09772	-1.18949	-1.18729	-0.356215	1.05795	0.803263	-0.640975	0.31074	-0.193096	0.474212	0.760125	0.310111
Ssa#DY739121	ATP citrate lyase isoform 1 [Homo sapiens]	2.82024	1.9534	2.2389	2.50773	2.43348	0.625143	0.744361	0.446764	0.673564	1.26255	2.8499	0.946064	0.30788	-0.300504	1.29077	0.241389	2.4026	0.233809	0.205314	0.0201412
Ssa#GRASP209733183	Calcyclin-binding protein [Salmo salar]	-1.20642	-0.607008	-1.20329	-0.693816	-1.37202	-1.35612	-0.709436	-1.86295	-0.731317	-0.971453	-0.983386	-0.760862	0.522431	0.710397	-0.622923	0.469519	-0.187018	0.280891	0.333348	-0.334961
Ssa#GRASP209148411	Calreticulin precursor [Salmo salar]	-0.838309	-0.485391	-0.775939	-0.437001	-1.03867	-1.10227	-0.785092	-1.13354	-0.489965	-0.559564	-0.320307	-0.355062	0.0916435	0.0194436	-1.09788	-0.466616	0.149869	0.241252	0.546581	-0.158956
Ssa#GRASP223648721	Methylcrotonoyl-CoA carboxylase beta chain, mitochondrial precursor [Salmo salar]	-1.15732	-1.59097	-1.17038	-1.40613	-0.802408	-1.58934	-1.24864	0.655919	0.479678	-0.925813	-1.48459	-0.712977	-0.257754	-0.452879	-0.918503	-0.441239	-0.987895	-0.25822	-0.797522	-0.144177
Ssa#GRASP209731455	Nucleolar protein of 40 kDa [Salmo salar]	0.262577	0.894517	0.874514	1.47734	1.15044	0.935472	1.55381	0.584933	0.441805	0.868157	1.31013	0.835949	0.38529	0.635778	0.986447	0.819571	0.6513	0.625661	0.841026	0.614041
Ssa#GRASP209154937	Keratin, type II cytoskeletal 8 [Salmo salar]	-1.98845	-1.29766	-1.52748	-0.186168	-2.56682	-2.36574	-1.73668	-2.33727	-1.78254	-1.81655	-2.45504	-2.19376	-0.619526	-0.111709	-2.10245	0.0511645	-0.768587	0.290952	0.601877	0.36271
Omy#S34425392	DMRT1 protein [Oncorhynchus mykiss]	5.13466	1.96611	3.56932	2.60828	4.85895	5.00271	3.9809	3.5974	0.9961	2.56927	1.92007	1.90007	0.0198064	0.0897144	2.14238	0.284182	1.69511	-0.490641	-0.309518	0.533194
Ssa#TC79682	F-box only protein 7 isoform 2 [Homo sapiens]	1.53446	1.24773	1.5723	0.751932	1.1153	0.264169	1.0331	-0.163393	0.593426	0.422336	0.590003	0.497564	0.503654	0.232615	0.439087	0.509236	1.0777	0.8623	0.593571	0.684851
Ssa#CB517693	Sec24-related protein D [Homo sapiens]	0.505988	0.149994	0.458697	0.12972	1.53256	1.33028	1.27275	1.04158	0.488726	0.402574	0.114921	-0.146149	-0.0559179	-0.0680904	0.104436	0.00146119	-0.162762	-0.108341	-0.200612	0.533345
Ssa#DY715252	microtubule associated serine/threonine kinase-like [Homo sapiens]	1.15859	0.83915	1.02727	0.855927	1.8918	2.48778	1.41136	1.25579	1.18229	1.46228	1.61457	0.669187	0.362676	-0.202843	0.835839	-0.183901	0.685455	0.316349	0.165434	-0.0393603
Ssa#STIR43591	Cytochrome c [Oncorhynchus mykiss]	-2.23449	-2.65548	-1.80253	-2.35534	-0.715659	-1.61266	-2.60689	0.639868	0.633307	-2.04419	-2.90254	-1.04172	0.115616	-0.373844	-0.776006	-0.320942	-2.2832	-0.249242	-1.2147	0.230616
Ssa#CK891747	occludin [Homo sapiens]	-1.23436	-1.18407	-2.42387	-1.46538	-1.07516	-0.850949	0.881581	0.26952	-0.916856	-0.956682	-0.677412	-0.768676	0.417881	0.234107	-0.945706	0.324084	-0.651576	0.488671	0.467806	-0.0705126
Ssa#GRASP209156281	Eukaryotic translation initiation factor 2-alpha kinase 1 [Salmo salar]	2.67343	2.49924	2.57269	3.44649	2.60274	2.14245	1.69218	2.02139	1.76029	2.5532	4.03842	2.52251	0.186431	0.0928912	1.61609	0.462176	3.09247	0.268882	0.448081	1.22583
Ssa#CA062184	CTF18, chromosome transmission fidelity factor 18 homolog [Homo sapiens]	1.07659	0.0678961	-0.362243	0.798977	0.513583	0.187336	0.741271	-0.0445532	0.527341	0.381684	1.15605	0.198598	1.05736	1.09512	0.760517	1.0558	0.860967	0.719836	0.536968	0.457179
Ssa#S48420131	translin-associated factor X interacting protein 1 [Homo sapiens]	4.56363	1.41402	3.23663	2.01731	5.12267	5.17154	3.96348	3.87349	0.958508	2.59183	2.02321	1.83545	0.152177	0.0495893	2.26221	0.510486	1.94982	-0.30786	-0.00218156	1.76419
Ssa#S30245834	archain 1 [Oncorhynchus mykiss]	0.629682	1.73459	0.823614	2.19381	0.711407			0.56941		0.177084	1.62158	0.556933	0.124552	0.123589	0.327358	0.165724	1.43086	0.126149	0.174717	0.105355
Ssa#DY696884	SEC15-like 2 [Homo sapiens]	4.1154	1.3941	3.51378	2.17075	5.17325	5.48846	4.25298	3.92525	1.00354	2.90039	2.25994	2.17475	-0.182097	-0.00327482	2.25092	0.352065	1.62967	-0.154972	-0.454596	0.770747
Ssa#KSS157	Unknown	-0.772584	0.203863	-1.35501	-1.21825	-0.882906	-0.993243	-1.06574	-1.27624	-0.586193	-0.984704	-1.08601	-0.743571	0.395813	0.174799	-0.184959	0.0366134	-0.545627	0.0908856	0.240056	-0.0489234
Ssa#GRASP209733037	Selenoprotein S [Salmo salar]	-1.19214	-0.393238	-0.770716	-0.350761	-1.32849	-1.26488	-1.03544	-0.951958	-1.0616	-0.799711	-0.853798	-0.375286	0.201149	0.06481	-0.640902	-0.0150838	-0.171781	-0.204775	0.391274	-0.635739
Ssa#S31979038	protein tyrosine phosphatase, receptor-type, zeta1 precursor [Homo sapiens]	0.127585		0.559005	0.773218	4.76548	5.48836	4.36413	3.76485	0.455512	2.89246	1.99467	1.82383	-0.139239	-0.041904	1.35429	0.632217	0.255833		0.0474586	0.368052
Omy#CR367140	ATP synthase lipid-binding protein, mitochondrial precursor [Oncorhynchus mykiss]	1.25495	1.068	1.51517	1.14067	1.60565	2.54922	0.921725	1.11588	1.40221	1.28456	1.29736	0.562251	-0.224468	0.118458	0.865996	0.137474	0.364651	-0.133408	0.303548	0.672956
Ssa#S35471092	similar to ankyrin repeat domain 11,, partial [Danio rerio]	1.41678	1.66342	2.07365	1.72736	0.299474	1.2867	0.760122	0.929442	0.193526	1.05846	0.960857	0.284645	-0.840057	-1.09724	0.401035	-0.789105	0.145214	-0.307247	-0.103434	-0.0603136
Ssa#S45783693	homeobox protein HoxC12ba [Salmo salar]	4.82578	2.10096	3.51636	2.64101	4.7831	5.14669	4.07922	3.6024	1.12026	2.81397	2.30201	2.27521	-0.18229	-0.282883	1.99463	0.130344	1.78193	-0.434048	0.291233	0.687978
Ssa#GRASP209156089	CREG1 protein [Salmo salar]	-1.02726	-0.422673	-0.569279	-0.99902	-1.20113	-1.16709	-1.33584	-1.62866	-1.17957	-0.87101	-1.27245	-0.875356	-0.207439	-0.762676	-1.27945	-0.83166	-0.161758	-0.411722	-0.414432	-0.780064
Ssa#GRASP209154549	Aldehyde dehydrogenase family 9 member A1-A [Salmo salar]	-0.720618	-0.04736	-0.411801	-0.539555	-1.0793	-1.00756	-0.794221	-1.16903	-1.04006	-0.650177	-1.35574	-0.403368	0.00795313	0.13429	-0.500284	0.326292	-0.0940797	-0.0238675	0.279236	-0.135456
Ssa#GRASP209738005	Glyceraldehyde-3-phosphate dehydrogenase [Salmo salar]	0.577659	-1.62139	-1.92198	-6.44227	-4.0252	1.05079	-4.58059	1.05111	0.446862	-1.35821	-0.724049	1.24726	-2.37937	-2.68343	4.2134	-0.57312	-4.6709	-6.28514	-4.53985	-5.69246
Ssa#S31968552	Calcium/calmodulin-dependent protein kinase type II delta chain [Salmo salar]	1.10419	0.884839	0.988689	0.75827	0.370765	0.88492	0.383415	0.462831	1.10827	0.829384	1.40751	0.249543	-0.359042	-0.547827	0.287003	-0.323164	0.254246	-0.262522	-0.397676	0.368052
Omy#S19717558	Unknown	3.25365	1.18267	2.23354	1.42787	3.66875	3.71748	2.94437	2.69654	0.367989	1.64259	0.848521	1.12051	-0.311412	-0.142015	1.27761	-0.172921	0.845165	-0.664072	-0.511126	0.268786
Ssa#S35685297	ubiquitously-expressed transcript isoform 1 [Homo sapiens]	-1.01688	-0.718901	-1.03867	-0.976692	-0.545216	-1.08455	-1.1265	-1.03312	-0.51585	-0.786302	-0.97052	-0.956426	0.57	0.569059	-0.298308	0.0779788	-0.0507565	0.274675	0.148981	-0.0935435
Ssa#DW578848	SEC24-related protein C [Homo sapiens]	1.01446	1.17945	1.34091	0.944419	1.78286	2.57488	0.982821	1.20716	1.10547	1.2892	1.36695	0.280862	0.137526	0.128452	0.458255	-0.384105	0.368097	-0.253933	-0.172743	-0.124594
Ssa#DW567199	Trifunctional enzyme subunit alpha, mitochondrial precursor [Salmo salar]	-1.2952	-1.68679	-1.5387	-0.817805	-0.560844			-0.560041	-0.744361	-1.04822	-1.07569	-1.02619	-0.183104	0.149381	-0.228835	-0.0855866	-0.662867	0.0985688	0.0610402	0.483937
Ssa#BG936015	Interferon regulatory factor 4 [Salmo salar]	4.7204	1.66163	3.22561	2.61846	5.21065	5.38052	4.10545	3.94849	0.855587	2.6766	2.29567	1.57993	-0.0927128	0.0204878	2.22828	-0.0264407	1.66712	-0.587822	-0.284038	0.527059
Ssa#EG859012	40S ribosomal protein S5 [Oncorhynchus mykiss]	-0.747444	-0.27199	-0.473711	-0.747742	-0.852544	-0.97108	-0.69782	-1.00836	-0.640321	-0.336547	-0.845502	-0.462442	-0.097482	-0.486904	-0.995223	-0.633137	-0.0588262	-0.134738	-0.195847	-0.137254
Omy#S22898728	protein tyrosine phosphatase, receptor type, K precursor [Homo sapiens]	3.38115	0.744138	2.88877	1.82995	5.2609	5.58815	4.30975	3.98833	0.95221	2.76879	2.01619	2.27859	-0.0374961	0.0730119	2.37782	0.543258	1.57983	0.095024	-0.198418	0.252482
Ssa#DW545761	AT rich interactive domain 2 (ARID, RFX-like) [Homo sapiens]	-0.993952	-0.881667	-0.971851	-1.2605	-0.155	-0.502307	-0.50175	-0.334877	-0.100415	0.244402	-0.552921		0.393959	0.595066	-0.156089	-0.0328484	-0.103346	0.0117397	0.0127374	-0.238757
Ssa#GRASP209154203	CREB/ATF bZIP transcription factor [Salmo salar]	2.16612	1.23607	1.59503	0.771896	1.7456	0.728173	0.873676	1.32909	0.833413	1.06295	1.0234	0.7605	-0.621607	-0.244917	0.960435	0.159885	0.724293	0.169823	0.386102	-0.317491
Ssa#GRASP209154663	SRC-like-adapter [Salmo salar]	2.00364	2.34908	2.93576	2.40353	1.1716	2.40214	-0.607355	-0.386475	2.4339	1.76138	2.18309	0.835673	-0.0176233	-0.288997	1.29013	-0.432236	1.35478	0.46852	0.654522	0.423489
Ssa#S30269828	Interferon-induced protein 44 [Salmo salar]	0.27838	-0.628813	-1.68786	-2.15457	-1.30633	-1.70972	-1.54716	-1.91509	-1.47873	-0.854488	-0.571448	-0.0737483	-0.282109	-1.89436	-0.75692	-0.183543	-0.991264	-0.251992	-0.00562658	-0.939848
Ssa#DW575324	Chromobox protein homolog 8 [Salmo salar]	4.73192	2.08413	3.85873	3.05758	4.89919	5.28635	4.00311	3.788	0.945369	2.78906	2.03297	2.08201	-0.397948	-0.475601	1.8296	0.100852	1.51254	-0.444322	-0.271322	0.503657
Ssa#DY707218	Activin receptor type-1 precursor [Salmo salar]	0.0431898	0.00991799	0.822434	0.588705	5.50772	6.14955	4.58149	4.39576	1.03832	3.32833	2.773	2.91434	0.233387	0.377711	2.69648	0.68937	1.18411	0.124962	-0.145983	0.596093
Omy#S37581823	c-x-c chemokine receptor type 3A, variant 1 [Oncorhynchus mykiss]	-0.633338	-0.597579	-0.253596	-0.173759	0.340756	-0.0598832	-0.428598		0.235097			0.294706	0.568015	1.6963	-0.135758	0.43839	0.175605	0.626564	0.559878	0.777217
Ssa#CX353894	fish virus induced TRIM protein [Oncorhynchus mykiss]	3.93074	1.63829	2.77131	1.97966	3.94119	3.9855	3.14104	2.89433	0.564094	1.7865	1.07224	1.34322	-0.126871	-0.080574	1.48512	-0.0808864	1.2426	-0.613738	-0.412985	0.43015
Ssa#GRASP223647729	Myotrophin [Salmo salar]	-0.898346	-0.615984	-0.734674	-0.707739	-0.83444	-0.763334	-0.490935	-0.761325	-0.900863	-0.730828	-0.992406	-0.677455	-0.50934	-0.77547	-1.1165	-0.627244	-0.574007	-0.357997	-0.114501	-0.143009
Omy#S34424435	raptor [Homo sapiens]	1.77464	1.4565	1.31303	1.26051	1.36791	1.06741	0.688727	1.01674	0.727417	1.51305	2.12089	1.25797	0.0393707	0.166731	1.00721	0.400287	1.17146	-0.175528	0.684999	0.662455
Ssa#GRASP209730903	Tripartite motif-containing protein 55 [Salmo salar]	4.07725	1.7098	2.89094	2.13156	4.27888	4.32578	3.43245	3.1273	0.696983	2.0433	1.54107	1.51831	-0.103895	0.0226249	1.67322	0.192066	1.31246	-0.459993	-0.277906	0.534745
Omy#BX082147	Inositol hexakisphosphate kinase 2 [Salmo salar]	3.40445	0.962272	2.67582	2.11129	5.18598	5.2785	4.10505	3.84879	1.03539	2.80018	2.14733	1.23159	0.115065	0.0263882	2.44682	0.645004	1.74556	0.0200118	-0.157326	0.423606
Ssa#STIR18400	fumarate hydratase precursor [Homo sapiens]	-0.820166	-1.05681	-1.07531	-1.22196	-1.08799	-1.86554	-1.81966	0.554178	0.251614	-1.63512	-1.60768	-0.782396	-0.763829	-0.892436	-0.488232	0.175348	-1.10643	0.0850695	-0.0998653	0.935908
Ssa#EG770395	UDP-Gal:betaGlcNAc beta 1,4- galactosyltransferase 1, membrane-bound form [Homo sapiens]	-1.43171	-1.38068	-1.44247	-0.844607	-0.632775		-0.601496	-0.463284	-0.319776	-0.143282	-0.130428	0.381405	1.15758	-0.479366	-0.0206485	0.808689	0.162808	0.252238	0.945619	-0.563145
Ssa#GRASP209156047	Histone H2AV [Salmo salar]	-1.68298	-0.981272	-1.72639	-0.893604	-1.75532	-1.66238	-0.652805	-2.16548	-1.20133	-1.46678	-1.11047	-1.0246	0.183493	0.66558	-0.642161	0.762941	-0.599883	0.394715	0.380883	-0.32971
Ssa#DW545181	hypothetical protein [Danio rerio]	2.40016	1.74569	1.91415	2.40391	2.71129	1.91722	1.92645	0.812614	0.675842	2.61959	3.0212	1.51988	-0.638527	-0.67443	0.745619	-0.692946	1.9437	-0.464308	-0.350263	-0.471885
Ssa#S32009055	NEDD8 precursor [Salmo salar]	-1.13833	-1.26349	-0.985574	-0.875696	-0.518567	-0.732667	-0.161645	-0.712029	-0.417638	-0.494376	-0.294657	-0.24622	-0.250056	-0.155851	-0.210416	-0.412865	-0.345507	-0.130441	-0.158276	-0.0805178
Ssa#GRASP223647711	Transforming protein RhoA precursor [Salmo salar]	-0.686055	-0.201985	-0.520824	-0.735914	-0.902445	-1.39192	-0.575693	-1.10883	-0.537314	-0.419154	-0.615627	-0.58371	0.39589	-0.110514	-0.692963	0.0309919	0.0595625	0.0139177	0.315525	-0.105484
Ssa#KSS4102	isocitrate dehydrogenase 3 (NAD+) alpha precursor [Homo sapiens]	-1.45035	-1.44994	-0.877422	-0.758675	-0.103508			0.191267	-0.543955	-0.645155	-0.750752		0.0349199	0.488635	0.0492793	-0.231917	-0.273101	0.0556299	-0.252	0.0429551
Ssa#TC97851	Glucose-6-phosphate isomerase [Salmo salar]	1.908	-0.458489	-0.205626	-2.31367	-1.71563	2.24942	-2.64026	2.11396	1.52378	0.21031	0.829845	1.20562	-2.55467	-1.66434	3.67905	-0.579702	-2.82327	-3.75759	-3.20827	-2.63162
Ssa#S48417097	CDV3 homolog [Homo sapiens]	2.8728	1.54494	2.49462	2.16531	2.30896	3.01455	2.35946	2.11243	1.34168	1.68519	2.30003	0.879022	-0.864698	-0.895062	1.08243	-0.701941	0.658204	-0.120007	-0.406302	0.182974
Omy#TC162233	Unknown	-1.26896	-0.906768	-0.94689	-1.14915	-0.926499	-1.25829	-0.808065	0.378914	0.598103	-0.857656	-1.35976	-0.516484	0.0592126	-0.0635628	-0.515913	0.178441	-1.19818	0.206412	-0.512366	0.264914
Ssa#STIR39347	fast myotomal muscle troponin-I [Salmo salar]	0.292154	-0.733796	-0.927016	-0.757567	-0.215398	0.534752		0.326358	0.0478641		0.442509	0.152754	-2.0452		-1.30861	0.584129	-3.98349	-4.53168	-3.6314	-3.08126
Ssa#DW557248	truncated type I keratin KA21 [Homo sapiens]	4.55082	2.0473	3.26844	2.47703	4.34261	4.51345	3.60344	3.1813	0.528408	2.03658	1.59915	1.60528	-0.0326742	-0.0978621	1.89477	0.115016	1.5913	-0.528356	-0.399259	0.253012
Ssa#EG879309	hypothetical protein [Danio rerio]	2.62272	2.55131	3.56986	2.8657	0.793321	1.95914	-0.497714	-0.451526	2.08747	2.22543	2.10714	1.21349	-0.241319	-1.22524	1.25685	-1.09518	1.44259	-0.254627	0.0267224	0.395035
Ssa#S35515908	Transmembrane 9 superfamily member 2 [Salmo salar]	-0.765691	-0.974804	-1.04879	-1.13331	-0.56686	-0.509472	-0.851364	-0.403312		-0.0688431		0.377817	0.0942001	0.143353	-0.537215	0.0418789	0.0601394	0.115947	0.0546743	0.190471
Ssa#S35685817	Centaurin-beta-1 [Salmo salar]	0.786104	0.788388	1.03045	0.730366	0.893169	0.0470942	0.730036	0.377925	0.500544	1.19827	0.633914	0.311649	0.110097	-0.43291	0.376812	-0.0295453	-0.0207171	-0.349169	0.539182	-0.391181
Ssa#GRASP209733645	Coiled-coil domain-containing protein 90B, mitochondrial precursor [Salmo salar]	0.391261	0.242519	-0.423837	-0.497026	-0.567653		-0.724013	-0.782658	0.0450279	-0.0447769	-0.0568999	-0.566974	-1.28869	-1.0836	-0.532438	-0.830366	-0.383582	-0.334545	-0.316334	0.0175686
Ssa#S35512774	AHNAK nucleoprotein isoform 1 [Homo sapiens]	0.832584	1.13997	1.43787	1.51743	0.139797	0.679905	0.797214	-0.0993472	-0.35393	0.260149	-0.0287878	-0.15732	-0.680529	-0.514106	-0.763504	-0.706895	0.424706	-0.415751	-0.023264	0.0586698
Ssa#GRASP209736133	Myosin light chain 3, skeletal muscle isoform [Salmo salar]	1.91085	0.393133	0.280777	-0.573232	-0.711544	1.38396	-1.1718	1.46109	0.448773	-0.335489	0.458783	1.58257	-1.16783	-1.88343	3.06331	-0.88418	-2.1864	-3.07153	-2.54162	-2.24587
Ssa#EG817292	obscurin, cytoskeletal calmodulin and titin-interacting RhoGEF isoform b [Homo sapiens]	3.38415	2.28349	3.15238	2.94347	3.17894	4.4635	2.62139	2.55469	2.5991	2.97727	3.70955	2.34948	-0.11571	-0.381911	2.37713	0.0297807	2.4272	0.9806	0.780716	0.613106
Ssa#S32005662	COMM domain containing 8 [Homo sapiens]	-0.965521	-0.796883	-1.17308	-1.07755	-0.224748	0.0418933	-0.559211	-0.612222	-0.562723	-0.374494	-0.296904	-0.465044	-0.262814	-0.280594	0.0460704	-0.461214	-0.251831	0.120411	-0.155556	-0.386828
Ssa#GRASP209734369	Acyl carrier protein, mitochondrial precursor [Salmo salar]	0.37212	-0.150247	0.174327	-0.35673	1.57261	1.97136	1.2267	1.86706	0.702847	0.928927	1.01513	0.794802	0.0839642	0.320389	0.933864	-0.390794	-0.073683	-0.648759	-0.421329	0.39441
Ssa#GRASP209732511	Peptidyl-prolyl cis-trans isomerase B precursor [Salmo salar]	-2.07262	-1.38883	-2.08968	-1.42859	-2.34392	-1.99296	-1.48165	-2.74431	-1.70968	-1.8292	-2.15441	-1.45979	0.631251	0.153118	-1.47514	0.170031	-0.814425	-0.00532208	0.0879792	-0.112927
Ssa#GRASP209731421	Lipocalin precursor [Salmo salar]	-0.387295	0.362911	0.0422674	-1.8956	-1.00083	-1.84862	-0.693068	-1.85264	-0.965598	-0.40369	-1.54818	-0.393147	0.316414	-1.66994	-1.16542	-0.665421	-0.362323	-0.536504	-0.430198	-0.460255
Omy#S18158037	DEAH (Asp-Glu-Ala-His) box polypeptide 34 [Homo sapiens]	0.766879	0.806195	0.861255	1.08471	0.466199	0.497572	-0.737233	0.920095	1.10401	1.05822	0.466422	0.987443	-0.443491	-1.89727	0.394657	-0.0817052	1.16245	0.40384	0.508758	-0.714902
Omy#BX860526	kin of IRRE like 3 [Homo sapiens]	1.48884	1.57888	1.42657	2.00827	1.13741	0.425511	0.720756	0.806093	0.90358	1.24146	2.5303	1.27716	-0.260449	-0.215655	0.422694	-0.0783672	1.91916	-0.121776	0.21664	0.196312
Omy#BX860938	Unknown	5.03278	1.75093	3.86536	2.82501	5.49746	5.57928	4.3486	4.04145	1.03024	2.93694	2.28843	1.71747	0.0689076	-0.0584649	2.1021	0.588213	1.95672	-0.335752	0.206294	0.412573
Ssa#TC81821	UBP12_SALSA RecName: Full=Ubiquitin carboxyl-terminal hydrolase 12; AltName: Full=Ubiquitin thioesterase 12; AltName: Full=Ubiquitin-specific-processing protease 12; AltName: Full=Deubiquitinating enzyme 12	1.8549	1.00563	1.70305	1.56094	2.07445	1.0566	0.85769	0.0407735	0.657989	0.855693	0.899151	0.67011	-0.299327	-0.105676	0.559786	-0.305203	1.1516	0.0981446	-0.049687	-0.0512706
Ssa#GRASP223647661	Dual specificity protein phosphatase 6 [Salmo salar]	-1.06885	-0.216749	-0.288723	-0.8912	-0.953092	-1.07904	-0.668937	-1.07054	-1.10024	-0.784534	-0.841508	-0.653938	-0.265326	-0.602389	-1.82236	-0.473457	-0.777897	-0.588363	-0.661732	-0.539213
Ssa#GRASP223649089	Moesin [Salmo salar]	-1.23813	-0.569658	-0.95772	0.955931	-1.89227	-1.05028	-0.164658	-0.854127	-1.05099	-1.18317	-0.939321	-0.805324	-0.153379	0.697893	-0.0381373	1.00542	-0.3967	0.381103	0.692821	0.815327
Ssa#S35532747	fibronectin type III domain containing 1 [Homo sapiens]	-1.45563	-0.283568	-0.584672	-0.467259	-1.13706	-0.209496	-0.800744		-0.791257	-0.983476	-0.701296	-0.975548	0.573167	0.417031	-0.683702	-0.270077	0.496467	-0.0294681	-0.433597	0.956122
Ssa#S35561779	Guanine nucleotide-binding protein GI/GS/GT subunit beta-1 [Salmo salar]	1.82281	1.10912	1.64462	1.07002	1.30801	1.11145	1.19648	0.879177	0.588903	0.943963	0.928607	0.157342	-0.570748	-0.895918	0.376088	-0.675332	0.323612	-0.759417	-0.505553	-0.516246
Ssa#STIR44271	Microfibrillar-associated protein 2 precursor [Salmo salar]	-0.681464	-0.436854	-0.248587	0.688627	-0.494369	0.882462	-0.324438	-1.33232	-1.25819	-0.869999	-1.03165	-0.955811	0.180588	0.322486	-1.64516	-0.428142	0.216933	-0.115918	-0.379728	0.0531214
Ssa#GRASP223672072	Ubiquitin [Salmo salar]	-1.2006	-0.31677	-0.409954	-0.69063	-1.71769	-1.97812	-1.33427	-1.59068	-0.619527	-0.934107	-1.35907	-0.921849	-0.0651098	-0.122237	-1.27096	-0.43569	-0.718741	-0.312735	-0.475064	-0.658605
Ssa#GRASP209152555	Dihydrodipicolinate synthase-like, mitochondrial precursor [Salmo salar]	3.79579	1.03762	2.82372	2.06052	4.48163	4.65247	3.51444	3.38989	0.83476	2.59151	1.89168	1.95478	-0.207074	-0.423904	1.84159	-0.0325378	1.46997	-0.505283	-0.429777	0.572994
Ssa#GRASP223647363	Tetraspanin-8 [Salmo salar]	-0.389127	-0.216978	-0.610832	-0.53781	-1.44841	-2.19666	-0.661317	-1.6804	-1.08211	-0.852589	-0.480498	-0.812209	-0.585415	-0.791097	-0.873585	-0.743002	-0.44392	-0.436441	0.407099	-0.995709
Ssa#S30264410	aconitase 2 precursor [Homo sapiens]		-0.7746	-0.959417	-0.70444	-0.225631			0.466636	0.0467682	0.554135			0.113712	0.0560867	0.117743	0.137402	-0.289068	0.201199	-0.0925389	-0.120775
Ssa#GRASP223647657	MEMO1 protein [Salmo salar]	-0.0784593	-0.57427	-0.319119	-0.507664	0.0598177	-0.420201	0.224237	-0.0411281	0.2625	-0.00394496	-0.415298	-0.456958	-0.975498	-0.964252	-1.36528	-1.00516	-0.485529	-0.595355	-0.725019	-0.628295
Ssa#GRASP221220857	ATP synthase lipid-binding protein, mitochondrial precursor [Salmo salar]	-1.0491	-1.13554	-1.32414	-0.8953	-1.55678	-0.951524	-0.450182	0.132132	0.484678	-0.964676	-0.858376	-0.650311	0.0810955	0.283079	-0.330557	0.219633	-1.67808	-0.265791	-0.809493	0.0162395
Ssa#S35664379	glycerophosphodiester phosphodiesterase domain containing 1 [Homo sapiens]	-1.14607	-1.24275	-0.840114	-1.03159	-0.760156	-0.567684	-0.653186	-0.287104	-1.07264	-0.650101	-0.476967	-0.660621	0.0614222	0.631928	-0.131104	0.032508	-0.290543	0.0612793	0.544707	0.345445
Ssa#S30239378	Trypsin precursor [Salmo salar]	2.97673	2.83062	2.89255	3.91907	2.82723	1.99834	2.31971	1.65836	0.868392	2.45129	4.38865	2.31575	0.0482682	0.255717	1.98238	0.159181	3.12635	0.176031	0.230061	0.521918
Ssa#STIR15814	Serine/threonine-protein kinase Sgk1 [Salmo salar]	1.5784	0.594219	0.977146	0.186185	-0.157223	0.176811	0.342993	0.212286	0.539654	0.786368	0.716084	0.778545	-0.942586	-0.773102	0.0989428	-0.345751	0.864513	-0.193293	-0.0918663	0.161546
Omy#CX041708	Methionine-R-sulfoxide reductase B2, mitochondrial precursor [Salmo salar]	5.28799	2.44755	3.9793	3.11752	5.33484	5.70276	4.31577	4.05934	1.34722	3.20718	2.36419	1.96771	-0.199468	-0.328023	2.20021	0.157271	1.91272	-0.308474	-0.336972	0.452795
Ssa#KSSb2287	Unknown	4.71222	1.27842	3.22866	2.33287	5.4329	5.48168	4.21401	4.01659	1.21868	2.91859	2.37651	0.276879	0.117418	-0.0725222	2.17303	0.274121	1.69128	-0.0498585	-0.0867472	-0.0680481
Ssa#EG917425	Cytoskeleton-associated protein 5 [Salmo salar]	1.66101	1.1377	1.4992	1.30401	3.28606	4.679	2.37443	0.73646	2.00597	2.36561	2.53295	1.52485	0.148184	-0.0179359	2.2082	0.0143452	2.09541	0.0129508	0.549834
Ssa#STIR13772	basic leucine zipper and W2 domains 2 [Homo sapiens]	0.293624	0.175649	0.238129	-0.956008	0.0422713	-0.869995	-0.379161	0.153328	0.241447	0.300151	-0.126307	0.0708644	-0.679183	-0.905988	-0.799391	-0.998643	-0.179528	-0.633813	-0.713552	-0.766799
Omy#CA378193	hypothetical protein [Danio rerio]	2.05181	2.2234	2.09539	2.86139	1.49759	0.868365	1.16117	1.33296	1.40454	1.936	3.17935	2.01505	-0.0748604	-0.148703	0.816013	0.155888	2.59335	0.204878	0.544228	1.07452
Omy#CX027892	ubiquitin associated protein 2-like [Homo sapiens]	1.71911	1.56245	1.6605	1.16651	2.1933	1.6657	1.33278	0.335551	1.07067	1.41985	1.32878	-0.193879	-0.608483	-0.235684	1.04495	-0.324493	1.0581	0.0234108	-0.189466	0.0751163
Ssa#S48402473	Coiled-coil domain-containing protein 127 [Salmo salar]	4.52788	1.83709	3.32044	2.47539	3.55098	4.4213	3.44281	3.01623	0.795166	2.28014	1.47469	1.70045	-0.994543	-0.53152	1.43187	-0.274026	1.49008	-0.5634	-0.352946	0.52128
Ssa#DY715938	calpain 10 isoform a [Homo sapiens]	2.62984	2.12516	3.10873	2.38363	0.378614	0.869241	-0.614329	0.108185	3.21937	2.51414	2.9854	0.830524	-1.82268	-3.12937	0.56977	-1.48771	1.48008	-0.566861	-0.415053	0.105765
Ssa#GRASP223648469	Receptor-type tyrosine-protein phosphatase-like N precursor [Salmo salar]	3.14417	3.09384	3.35856	4.31296	2.19535	2.31327	1.45817	2.02856	1.75594	2.53036	4.23457	1.79462	-0.729608	-0.314547	1.47121	0.0885401	3.02484	-0.056902	0.355893	1.0252
Ssa#EG881366	Synaptosomal-associated protein 25-A [Salmo salar]	3.4409	1.13772	2.3278	1.46548	3.85625	3.83012	3.01705	2.78598	0.483364	1.69408	0.988427	1.34967	-0.305137	-0.312827	1.32213	-0.225359	0.998002	-0.874215	-0.584125	0.0759184
Ssa#GRASP221219237	Ubiquitin-conjugating enzyme E2 J2 [Salmo salar]	1.16363	1.51751	1.71476	1.0268	0.239144	0.37476	0.882856	0.555771	1.25401	1.4123	1.66343	1.14675	-0.71997	-0.613419	-0.0279457	-0.560648	1.33419	0.355446	0.720286	0.446577
Ssa#GRASP209154447	Myelin P0 protein precursor [Salmo salar]	-0.177496	-0.740178	0.185852	-1.01916	-1.46716	-0.745178	-1.24739	0.0492313	-0.545771	-2.23462	-2.65677	-0.935763	0.334922	0.294353	0.225772	0.319382	1.04915	-0.121769	-0.522785	0.890827
Ssa#S37959203	T cell receptor alpha [Salmo salar]	4.33364	2.10433	3.06449	2.18763	4.35017	4.60802	3.6648	3.1809	0.376058	1.85038	1.99859	1.38665	-0.329768	0.111418	2.07855	0.0507463	1.66316	-0.869406	-0.509466	-0.125232
Ssa#GRASP221220303	Polyadenylate-binding protein-interacting protein 2 [Salmo salar]	-0.913873	-0.704698	-1.0146	-1.03337	-1.95886	-0.793037	-1.32319	-0.704993	-0.429335	-0.614884	-1.13977	-0.27456	-0.371882	-0.902212	-1.30502	-0.901242	-0.41694	-0.198471	-0.207709	-0.237122
Ssa#S30293801	UPF0527 membrane protein [Salmo salar]	-1.20839	-0.837137	-1.11312	-0.933612	-0.988166	-0.175261	-0.455899	-0.493765	-0.912123	-0.990835	-0.197833	-0.802084	0.139387	0.380743		0.350262	-0.384408	-0.194674	0.405674	0.0908039
Omy#S19717414	hypothetical protein [Homo sapiens]	3.91503	1.3696	2.98966	2.27133	4.04453	5.09148	3.73323	3.59319	1.12545	2.76242	2.20132	2.13526	-0.0511139	-0.483672	2.13063	0.191593	1.66419	-0.360936	0.0783299	0.742395
Ssa#TC104277	Ectonucleoside triphosphate diphosphohydrolase 2 [Salmo salar]	4.38592	2.28227	3.20633	2.41886	4.62279	4.98764	3.93051	3.42563	0.484497	2.00329	1.875	1.55232	-0.0627136	0.476001	2.43052	0.0913703	2.12865	-0.456954	-0.445909	0.575889
Ssa#GRASP209734959	DNA replication complex GINS protein PSF3 [Salmo salar]	2.22655	2.3029	2.27661	3.08163	1.92267	1.38553	1.39798	1.43382	1.43335	2.07568	3.55836	2.0361	-0.547114	-0.488406	0.78248	-0.198244	2.47478	-0.158565	0.212343	0.551067
Ssa#GRASP221221191	Sorting nexin-12 [Salmo salar]	-1.93353	-0.603399	-1.46982	-0.48297	-0.90813	-0.972946	-1.14839	-1.30409	-1.32719	-1.12832	-1.61217	-0.710463	0.425845	0.77235	-0.396942	0.802731	-0.700249	0.216648	0.0795878	-0.384184
Omy#S18144151	Unknown	2.04629	1.36544	1.73143	1.87638	0.748884	1.61602	1.33857	1.26149	0.732993	1.52802	1.43117	1.00895	0.00675796	-0.221924	0.832787	0.187913	0.44959	0.218521	-0.0580709	0.3137
Ssa#AM402501	Phosphate carrier protein, mitochondrial precursor [Salmo salar]	-1.13082	-0.965362	-0.953497	-1.34127	-0.982688	-1.06152	-1.60208	-0.825464	-0.126552	-1.0536	-1.60415	-0.927715	-0.244368	-0.277846	-0.289192	-0.408384	-0.751238	-0.274588	-0.0624702	-0.191097
Ssa#S35482990	mucin 5, subtype B, tracheobronchial [Homo sapiens]	3.27002	1.32343	2.31963	1.60994	3.85032	3.80998	3.03876	2.74333	0.351388	1.59113	1.01222	1.05282	-0.144933	0.114187	1.43475	0.0237231	1.02896	-0.623578	-0.375872	0.394557
Ssa#S30282667	proteasome 26S non-ATPase subunit 1 [Homo sapiens]	1.84076	0.652544	1.03109	1.66646	1.37807	1.85273	1.56509	1.28204	1.46712	0.911331	1.90301	0.626564	-0.684939	-0.497994	1.06104	-0.539804	0.597072	-0.12394	-0.345953	-0.317131
Ssa#CB513218	Solute carrier family 13 member 3 [Salmo salar]	4.99263	2.38598	3.54463	2.94631	5.2349	5.24102	4.11834	3.77024	0.738597	2.46951	2.17223	1.95789	0.19105	0.27069	2.47855	0.3184	2.14166	-0.437081	-0.2525	0.642191
Ssa#CL21Contig1	Unknown	-0.40644	0.245497	0.0780099	-0.927574	-1.19017	-1.65997	-1.48379	-1.19953	-0.779556	-0.632124	-0.906096	-0.360137	0.216162	-0.854815	-0.274534	-0.337313	-0.389407	-0.48379	-0.03869	-0.748459
Ssa#S31963853	Trifunctional enzyme subunit alpha, mitochondrial precursor [Salmo salar]	-1.64213	-1.75035	-1.1814	-1.68595	-0.352922	-1.42176	-1.79544	1.34525	1.07174	-1.34386	-2.44411	-0.823556	0.0668285	-0.264207	-0.727546	-0.370273	-1.43633	0.0923116	-0.999661	0.657526
Ssa#DW582360	mitogen-activated protein kinase kinase kinase 12 [Homo sapiens]	2.37531	0.895519	2.2476	2.11885	5.4344	5.59109	4.37832	3.94437	1.11429	2.81441	2.27854	2.26015	0.219087	-0.0318612	2.31348	0.290221	1.69351	-0.133056	-0.277157	0.603958
Ssa#S30293083	Beta-1-syntrophin [Salmo salar]	-2.55364	-0.646796	-1.64997	-2.07361	-1.70469	-1.33068	-0.325182	-0.530954	-0.625924	-0.51546	-0.754576	-0.728021	0.447109	-0.0432112	-0.80499	0.0307788	-0.389331	0.0053193	0.120789	0.0907116
Ssa#S35508576	lactate dehydrogenase A4 [Salmo salar]	2.36421	-1.88482	-2.31001	-2.59324		1.12756	-2.75811	0.518897	0.458751	-2.3503	-0.581212	1.63032	-1.09287	-1.50282	4.34774	-0.542767	-3.21742	-4.07607	-3.55817	-2.73787
Ssa#CO471850	crystallin, gamma B [Homo sapiens]	2.28762	1.48528	2.2301	1.92143	2.17213	2.12055	0.930133	0.708937	1.27133	1.00874	1.22631	0.885467	0.160075	-0.13673	1.66069	-0.397011	1.21506	0.0922442	-0.0731684	0.239849
Ssa#KSS4187	Unknown	-0.865351	-0.918157	-1.15329	-1.21601	-1.21465	-0.350262	0.255553	-0.110294	-0.498314	-0.520872	-0.508842	0.113913	0.284285	0.353591	-0.761577	-0.0582055	-0.475423	-0.177955	-0.189023	-0.246223
Ssa#GRASP209737465	C-C motif chemokine 19 precursor [Salmo salar]	-1.13445	-1.24236	-0.508083	-0.314261	-0.565658	0.194916	-0.846482	-0.0656295	-0.973778	-0.916701	-0.850552	-0.650683	0.191847	0.622805	-0.412113	-0.0111734	-1.46915	-0.440749	-0.154268	-0.147094
Ssa#S31987764	delangin isoform A [Homo sapiens]	1.45343	1.01613	1.41523	1.15754	0.740954	0.744207	1.06556	0.880812	0.685267	1.15415	1.4686	0.846491	-0.494305	-0.248562	0.586737	-0.0399721	0.104749	-0.323836	-0.243847	-0.394059
Ssa#S35697590	hypothetical protein [Salmo salar]	-1.8126	0.119437	-0.316832	-0.379638	-1.75184	-1.6863	-1.6157	-2.28367	-2.14487	-0.958846	-2.16458	-0.979532	0.541485	0.0982152	-1.5937	-0.0630808	-1.1758	-0.160379	-0.184617	-0.070041
Ssa#KSSb2735	enolase 3-2 [Salmo salar]	1.16481	-2.06981	-2.40732	-3.22602	-3.23853	0.786017	-3.1979	0.583559	-0.714007	-2.50565	-1.45343	0.61099	-1.51686	-1.93136	4.34297	-0.770355	-4.3372	-5.62492	-4.23224	-3.90942
Ssa#GRASP209733881	Annexin A5 [Salmo salar]	0.534036	0.649581	-0.0416132	0.579699	-0.953359	-0.916443	-0.907735	-1.47935	-0.747579	-0.677361	-0.589809	-0.505665	1.04723	0.313725	-1.04033	0.241307	0.349312	0.391898	0.846926	0.157404
Ssa#GRASP209732845	U1 small nuclear ribonucleoprotein C [Oncorhynchus mykiss]	-1.2074	-0.800175	-0.971594	-0.413044	-0.978003	-1.22557	-0.569448	-0.625789	-0.563114	-0.740553	-0.6211	-0.816428	-0.32304	0.344862	-0.563807	0.179301	-0.144276	0.109483	0.0095581	0.242253
Ssa#S35590962	family with sequence similarity 57, member A [Homo sapiens]	-0.899273	-1.14022			-0.758348	-0.306404	0.418459		-0.722076	0.410284	-0.0755099		0.281769	0.314631	0.0837214	-0.291466	-0.0947919	0.268833	-0.268619	0.235138
Ssa#DW570887	cysteine-rich motor neuron 1 [Homo sapiens]	1.44413	1.11953	1.15144	0.976645	-0.27132	0.885652	0.572036	0.844767	0.349915	0.29202	0.365289	0.894971	-0.0139416	-0.39982	0.204678	-0.107567	0.630248	0.0412018	-0.288109	0.158005
Ssa#CX357202	latent transforming growth factor beta binding protein 2 [Homo sapiens]	2.73155	1.96792	2.05869	1.98666	2.48277	1.87832	1.46731	1.64026	0.943907	1.78702	2.49024	1.39461	0.385198	0.107296	1.33775	0.386606	2.20612	0.576025	0.94019	0.638263
Ssa#S30264695	SAPS domain family member 3 [Salmo salar]	3.7008	1.45585	2.60113	1.70586	3.85421	3.83664	3.01087	2.76194	0.433961	1.6489	0.871605	1.30902	-0.215644	-0.294656	1.29508	-0.12185	1.13124	-0.685624	-0.491061	0.623568
Ssa#KSS3469	Unknown	1.48428	1.42637	1.64994	1.08678	1.90392	2.4948	1.32685	1.81455	1.55994	1.94625	1.93726	0.550096	0.295795	0.20446	0.846904	0.0543931	0.121457	0.341121	0.187932	0.575762
Ssa#STIR40556	Zinc finger protein ZFMSA12A [Salmo salar]	2.5811	1.72283	2.08856	2.32832	1.57404	2.12715	1.10808	1.10084	1.00741	0.977362	1.22675	0.411548	-0.0683449	0.0316437	0.966248	0.13599	1.07444	0.12612	0.253028	0.368508
Ssa#S35509606	Keratin 12 [Oncorhynchus mykiss]	-1.18126	0.142178	-0.781543	-1.73654	-2.08807	-2.71967	-1.56253	-2.17499	-1.08573	-0.853947	-1.15894	-1.29348	0.284999	-0.649462	-1.64875	-0.306551	-0.693653	-0.252391	0.0597704	-0.149728
Ssa#KSS3278	hypothetical protein [Danio rerio]	3.09935	1.45593	2.4514	2.37528	4.45623	4.9602	3.53673	3.58564	1.71189	2.96878	2.54334	2.34324	-0.137551	0.099084	2.21018	0.24171	1.8729	-0.100509	-0.0650758	0.228982
Ssa#GRASP209730895	Damage-regulated autophagy modulator [Salmo salar]	-0.783635	-1.0176	-0.684831	-0.861558	-0.0150815	-0.305478	-0.544049	-0.177987	-0.399555	-0.0506479	0.697078	0.0737133	0.523028	0.0461356	-0.461777	-0.193969	-0.373097	0.020911	0.282406	-0.106464
Ssa#DW573472	zinc finger protein 704 [Homo sapiens]	1.55441	1.02333	1.32165	1.39116	0.889452	1.46679	0.865269	0.703463	0.631603	0.80549	0.889892	0.415829	-0.27745	0.110192	0.192281	-0.0821255	0.651412	-0.0468967	-0.134852	-0.0396508
Ssa#GRASP209733471	Unknown	1.35786	1.00126	1.19085	1.49034	1.47245	0.36244	0.116939	1.47696	-0.313512	-0.837387	-0.789649	0.822937	0.540848	-0.370641	0.0810351	1.1424	0.47383	-0.30397	-0.166072	0.752577
Omy#S34425223	membrane-associated ring finger (C3HC4) 4 [Homo sapiens]	3.54543	1.42105	2.47071	1.6667	3.77395	3.74665	2.93768	2.69872	0.369381	1.63343	0.983787	1.37698	-0.430858	-0.555716	1.30035	-0.404004	0.970182	-0.818102	-0.594733	0.194979
Ssa#S30240011	multiple inositol polyphosphate histidine phosphatase, 1 [Homo sapiens]	-1.24393	-0.984738	-1.18387	-0.855316	-0.516071	-0.44618	-0.427829	-0.674905	-0.352272	-0.515051	-0.513239	-0.218156	-0.384852	-0.211622	-0.618565	-0.23227	-0.297187	-0.2568	-0.0576384	-0.0972945
Ssa#S35492460	myosin binding protein H-like [Salmo salar]	2.99244	0.46296	-0.827953	-3.35197	-3.20796	1.49144	-3.59923	1.42412	1.0754	-0.602988	0.840987	2.47419	-2.27072	-2.90089	4.67546	-1.33967	-3.8094	-5.44309	-4.13248	-4.06371
Ssa#S18872237	flavin adenine dinucleotide synthetase isoform 1 [Homo sapiens]	2.09429	1.59582	1.86186	2.37929	-0.0571475	-0.254394	0.748245	1.31011	0.136145	1.77678	0.945904	0.363224	-1.27489	-1.09841	0.169106	-0.233271	1.84321	0.314728	0.33443	-0.115676
Ssa#KSS4520	arsenate resistance protein 2 isoform b [Homo sapiens]	3.18859	2.13473	2.86143	2.53376	3.11162	3.30038	2.742	2.18845	2.09229	2.37358	2.61229	1.3719	-0.0200264	0.269326	2.01832	0.0900338	1.3481	0.138798	0.147514	0.559278
Ssa#S30295090	kinesin family member 20A [Homo sapiens]	-1.35556	-0.793138	-1.1705	-0.845467	-0.861261	-0.680638	-0.587273	-0.80647	-1.2661	-0.461534	-0.653046	-0.41448	0.413223	0.206579	-0.125803	0.374647	0.196575	-0.256611	-0.434723	-0.444895
Ssa#TC95842	Death-associated protein kinase 3 [Salmo salar]	-0.458776	-1.60242	-1.27937	-1.09454	0.283546	0.810082	-0.0301008	0.851286	0.145467	0.0426349	-0.148484	0.1838	-0.256834	-0.202166			-0.268568	-0.255773	-0.548202	0.248
Ssa#GRASP209155627	Tripartite motif-containing protein 25 [Salmo salar]	2.77467	1.93497	2.06707	2.52452	1.36118	1.39292	0.965167	-0.0377083	0.554909	2.57249	2.91398	2.16161	-0.746673	-1.22759	0.822718	-0.667786	1.35424	-0.785692	1.06163	0.13303
Ssa#GRASP209733995	Cytochrome c oxidase polypeptide VIa, mitochondrial precursor [Oncorhynchus mykiss]	-0.827613	-0.773916	-1.27893	-0.86386	-1.04066	-0.885121	-0.587352	-1.07752	-0.545162	-0.807238	-0.666938	-0.770032	-0.244596	-0.251431	-0.657792	-0.192629	-0.729355	-0.326914	-0.338717	-0.669171
Ssa#GRASP209155329	RNA-binding protein Musashi homolog 2 [Salmo salar]	-0.593039	-0.852396	-0.799605	-0.65089	-0.0859697	-0.405768	-0.765223	0.573173	0.684719	-0.857189	-0.88861	-0.562871	-0.146926	-0.154679	0.247964	-0.388556	-1.03776	-1.05151	-0.986021	-0.326282
Ssa#GRASP221219685	Zinc finger CCHC-type and RNA-binding motif-containing protein 1 [Salmo salar]	-1.20424	0.11555	-0.416255	0.1147	-0.822809	-1.04546	-0.632934	-0.802954	-0.573673	-0.871989	-0.738758	-0.713041	0.26545	0.464864	-0.125869	0.562418	-0.421532	0.59841	0.35345	-0.0610062
Ssa#CL363Contig1	Unknown	-0.92835	-0.977742	-0.801526	-0.660154	-0.120764	-0.219086	-0.230601	0.0842128			0.0352873	-0.158301	0.932249	1.60848		0.515512	-0.303714	0.213216	0.406963	0.0919187
Ssa#S35496292	5,10-methenyltetrahydrofolate synthetase (5-formyltetrahydrofolate cyclo-ligase) [Homo sapiens]	-1.37569	-0.902372	-0.889712	-1.04786	-0.484668			-0.38126	-0.211783	-0.257853	0.00452039	-0.351697	-0.110113	0.199254	-0.360015	-0.109675	-0.158503	0.162528	-0.61169	-0.0805178
Omy#CX254064	smoothened [Homo sapiens]	-0.817135	-0.384992	-0.635944	-0.844007	-1.39672	-1.61314	-1.0754	-1.26657	-0.290836	-0.776371	-0.961315	-0.434465	0.0995548	-0.169716	-0.839111	-0.104538	-0.352474	-0.085265	-0.146628	-0.539809
Ssa#GRASP209733185	Mitochondrial fission 1 protein [Salmo salar]	0.515012	-0.475939	0.156421	0.0780512	0.698296	0.602035	0.584495	0.835133	0.737511	0.349222	0.823409	-0.0321785	0.270659	1.23743	1.2539	0.903033	0.0751758	-0.747456	-1.01469	0.274603
Ssa#S32006933	phosphofructokinase, muscle [Homo sapiens]	0.526159	-0.53862	-0.728101	-0.948462	-0.112479	2.3114	-0.577179	1.7817	1.38244	-0.314884	0.258807	1.99547	-0.168461	-0.661512	3.04274	0.502313	-1.31354	-1.29502	-1.74503	-1.22836
Ssa#GRASP209153239	Eukaryotic translation initiation factor 4E-binding protein 2 [Salmo salar]	-1.06011	-0.200354	-0.364485	-0.421308	-1.33942	-0.948015	-1.37144	-1.4073	-1.17435	-0.938873	-1.63782	-0.626359	-0.488749	-0.803069	-1.35817	-0.754487	-0.304147	-0.190337	-0.21557	-0.326729
Omy#CX029116	poly (ADP-ribose) polymerase family, member 1 [Homo sapiens]	0.846526	1.25536	1.02517	1.18778	1.4399	1.57759	1.55552	0.777988	1.60601	1.21322	1.53104	0.646975	-0.340161	0.136644	1.04707	-0.417292	1.18973	0.321269	0.280592	-0.23941
Ssa#BG936252	Immunoglobulin lambda-like polypeptide 1 precursor [Salmo salar]	2.98054	0.625317	2.58198	1.628	5.1745	5.45796	4.0374	3.9073	1.14788	2.83033	2.21224	2.27076	0.0200696	-0.162562	2.26236	0.397005	1.6543	0.329194	-0.0265797	1.20084
Ssa#CB513069	protein phosphatase 4, regulatory subunit 1 isoform a [Homo sapiens]	4.69258	2.00312	3.27256	2.45482	4.68777	5.02426	3.76584	3.52315	0.845524	2.51988	1.91173	1.7683	-0.34835	-0.678397	1.80495	-0.231264	1.56367	-0.571904	-0.630622	0.118847
Ssa#S30292884	Ras-GTPase activating protein SH3 domain-binding protein 2 isoform a [Homo sapiens]	-1.59219	-1.37843	-1.26442	-1.05537	-0.322538	-0.660975	-0.556872	-0.52136	-0.32342	-0.469846	-0.572988	-0.535597	0.227847	-0.0839572	-0.319447	-0.0237369	-0.465653	-0.20388	-0.238323	0.505337
Ssa#S48395584	nephronectin [Homo sapiens]	3.79986	1.76619	2.59787	1.68888	3.64874	3.72974	2.98088	2.58576	-0.0511246	1.17323	1.05788	0.7994	-0.446483	-0.161345	1.2257	-0.282267	0.864747	-1.15042	-0.911327	-0.49579
Ssa#KSS1804	DNA polymerase subunit delta-3 [Salmo salar]	-1.15242	-0.601909	-1.08723	-0.377258	-0.50454	-0.620815	-0.0830556	-0.129874	-0.731588	-0.502441	-0.542286	-0.584885	-0.0628619	-0.248796	-0.597619	-0.493092	0.367403	0.0320056	-0.0494054	-0.49131
Ssa#GRASP209153991	Translation initiation factor IF-2, mitochondrial precursor [Salmo salar]	2.2921	2.47202	2.39872	3.25852	1.72507	1.11625	1.32371	1.40927	1.49424	2.179	3.62571	2.1956	-0.426419	-0.471732	0.725341	-0.171098	2.748	-0.0897172	0.3179	1.03946
Ssa#TC86074	centrosomal protein 170kDa isoform alpha [Homo sapiens]	3.40199	0.663343	1.84542	1.75367	4.39003	5.74973	4.20324	4.05165	1.25783	2.84224	2.3141	2.12248	-0.145543	-0.316911	2.13772	0.134498	1.339	-0.347458	-0.538574	0.663655
Ssa#S31999662	Nascent polypeptide-associated complex subunit alpha [Salmo salar]	-1.37749	-0.733688	-1.30848	-0.750346	-1.43583	-1.67547	-1.10379	-1.54291	-1.1023	-1.15826	-1.55281	-1.02016	0.00876095	0.352566	-0.649999	-0.0695629	-0.228302	0.347876	0.0649148	-0.206058
Ssa#GRASP209732713	Interleukin-17D precursor [Salmo salar]	-1.31103	-0.838816	-0.240759	-0.116383	-0.730399	0.304853	-1.74304	-0.549391	-2.00349	-1.56619	-1.98887	-1.42033	0.678828	0.713499	-1.22096	0.104314	0.370853	-0.0333163	-0.887684	0.550222
Ssa#DN138969	leucine zipper, putative tumor suppressor 2 [Homo sapiens]	5.0793	2.1835	3.77097	3.17795	5.23449	5.52618	4.26051	3.82673	1.17616	3.02323	2.39589	2.32327	-0.183318	-0.475042	1.91485	0.0879137	1.67987	-0.538783	-0.191388	0.725621
Ssa#S35592743	BCL2/adenovirus E1B interacting protein 3-like [Salmo salar]	3.80314	0.897466	3.1625	2.04503	4.88292	5.25951	4.19107	3.54281	1.18074	3.1774	2.45574	1.87249	-0.0275262	-0.126642	2.48073	0.141601	1.8597	0.296802	-0.00672731	0.720659
Ssa#S31984220	WD repeat domain containing 82 isoform 1 [Salmo salar]	4.21799	1.31982	3.16274	2.20714	5.04474	5.64945	4.30043	3.83737	1.06775	2.94876	2.40917	1.54669	0.273912	-0.0396537	2.16182	0.526324	1.77023	-0.251997	0.0533297	0.0159896
Ssa#GRASP209731291	Mitotic spindle assembly checkpoint protein MAD2A [Salmo salar]	-1.82608	-1.85625	-2.76889	-1.36855	-1.49354	-1.66894	-0.859054	-2.62171	-1.17996	-1.73222	-1.61282	-1.75353	0.745943	1.09811	0.184269	0.906004	-0.470978	0.264865	0.054792	-0.826693
Ssa#GRASP223647801	S100-A14 [Salmo salar]	-0.671755	-0.237652	-0.473181	0.902865	-0.887055	-0.20609	-0.362913	-1.38812	-1.1179	-0.754414	-1.04368	-0.889797	0.624121	0.802087	-0.695844	0.709841	-0.0552036	0.353906	0.605312	0.231463
Omy#S15239605	Bifunctional 3-phosphoadenosine 5-phosphosulfate synthetase 2 [Salmo salar]	4.83713	2.10844	3.59853	2.68504	4.37466	4.48858	3.48324	3.1468	0.738233	2.20273	1.57771	1.56263	-0.470616	-0.584542	1.39041	-0.329936	1.35413	-0.64492	-0.492066	0.377305
Ssa#TC86771	Unknown	-1.12293	-0.744205	-1.1403	-1.02201	-1.12518	-1.54426	-1.10674	-1.44668	-0.515288	-0.851917	-1.02538	-0.6557	-0.230369	-0.154944	-0.971737	-0.495283	-0.230037	-0.225108	-0.107398	-0.552484
Ssa#S18892268	myosin regulatory light chain 2 [Salmo salar]	1.7835	0.173639	-0.745697	-2.92005	-2.24022	1.19382	-2.1716	1.3343	0.437386	-0.759636	0.538468	1.62439	-2.63572	-2.8124	3.27211	-0.351264	-2.71936	-4.15367	-3.49183	-3.72386
Ssa#GRASP209731647	SH2 domain-containing protein 1A [Salmo salar]	-0.84684	-1.21275	-0.870419	-0.988537	0.0521877	-0.155251				-0.447019	-0.230093		-0.272039	-0.804378	-0.222121	0.350262	-0.436572	-0.809017	-0.368335	-0.896211
Ssa#GRASP223647895	Eukaryotic translation initiation factor 3 subunit C [Salmo salar]	1.00948	0.655191	0.8207	0.829563	0.534351	-0.700302	-0.19867	-0.679596	0.279129	0.415592	0.320402	0.328263	0.491385	0.448637	-0.0323093	0.23751	1.00884	0.424525	0.472624	-0.051314
Ssa#S32012027	protein phosphatase 1 regulatory subunit 14B [Homo sapiens]	1.3344	1.11351	0.870098	1.13416	0.445467	0.296741	0.332583	1.33125	0.639293	1.19216	0.83496	0.402596	-0.572105	0.0123753	0.291767	0.165527	0.699663	-0.0788056	-0.173092	0.495159
Ssa#S35687601	SBBI31 protein [Homo sapiens]	-1.78826	-0.491366	-0.847636	-1.589	-1.81545	-1.27429	-1.36963	-1.33614	-1.2825	-1.27594	-1.67718	-1.12743	-0.28883	-1.16637	-1.35866	-1.10397	-0.309583	-0.667861	-0.531951	-0.944767
Ssa#GRASP209734203	Development and differentiation-enhancing factor-like 1 [Salmo salar]	0.390857	0.439056	0.534631	0.367571	-0.910758	0.0133326	0.56258	-0.10914	-0.130197	0.616958	0.241352	-0.839841	-1.95365	-0.706698	-0.37377	-0.733104	0.55353	-0.108344	0.188536	-0.00280553
Ssa#EG886217	myotubularin related protein 4 [Homo sapiens]	4.678	1.33732	3.43321	2.10068	4.07635	5.58728	4.14598	3.98907	1.21258	2.83654	2.32849	1.13973	-0.437508	-0.0971359	2.27978	0.34457	1.87542	-0.386984	-0.0537581	0.163747
Ssa#GRASP209736939	Exosome complex exonuclease RRP42 [Salmo salar]	-1.22036	-1.41855	-1.13516	-0.35764	-0.679176	-0.173378	-0.789404		-0.38238	-0.334025	-0.444194	-0.300301	0.465242	0.711413	-0.108376	0.13221	0.388833	0.00491467	-0.0712049	-0.00439255
Ssa#AM402546	Malate dehydrogenase, cytoplasmic [Salmo salar]	-1.46191	-1.06537	-1.46371	-1.10668	-1.98209	-1.2933	-1.19872	-1.05588	-1.37594	-1.41676	-1.10649	-0.939317	0.197859	0.504417	-0.531044	0.0394726	-0.745497	0.232264	0.263898	0.470987
Omy#CX716998	Low molecular weight phosphotyrosine protein phosphatase [Salmo salar]	-1.09433	-0.869533	-1.75518	-0.683903	-0.609721	-0.472041	-0.596266	-0.723448	-1.08472	-1.12967	-1.29463	-0.37417	-0.156129	-0.110694	-0.509073	-0.328042	-0.490639	-0.455378	-0.266305	-0.381786
Ssa#DW182618	Phosphate carrier protein, mitochondrial precursor [Salmo salar]	-1.4768	-1.22461	-1.7465	-1.2456	-1.71466	-0.822193	-0.819027	-0.808769	-0.69058	-1.26104	-1.37198	-1.2522	-0.541568	0.0400418	0.304927	0.255411	-0.473969	0.00818685	0.374061	0.357423
Ssa#S35492043	type II keratin E3 [Oncorhynchus mykiss]	-3.78354	-2.36159	-3.5774	0.639698	-2.61784	-1.46242	0.195245	-3.33442	-2.0325	-2.55406	-2.56776	-1.80154	0.85315	3.47771	-1.06997	2.50532	-0.359306	1.78742	2.48587	1.19267
Ssa#EL698434	Triosephosphate isomerase [Salmo salar]	0.48095	-1.01649	-1.18823	-1.29189	-2.16741	0.150204		0.311756	-0.383509	-2.00265	-1.37883	0.866353	-0.639896	-0.946222	5.08141	-0.0564531	-2.70269	-3.47428	-2.61517	-2.36552
Ssa#STIR40951	biotinidase fragment 1 [Oncorhynchus mykiss]	1.90524	2.11827	1.9472	2.71228	0.994819	-0.191465	1.03453	1.16666	1.3467	1.30028	2.87887	1.3409	-0.970635	-0.614036	0.621406	-0.274783	2.51564	0.121533	0.422869	0.943273
Ssa#S45783707	homeobox protein HoxC6aa [Salmo salar]	1.01838	1.14624	1.39042	0.951621	1.61257	0.976389	0.632071	0.184854	1.01812	1.48632	1.43954	0.253934	-0.802768	-0.72784	0.685677	-0.124345	0.658808	0.0123679	-0.339657	0.403566
Ssa#GRASP221219497	Transmembrane emp24 domain-containing protein 3 precursor [Salmo salar]	-1.32239	-0.836747	-0.967644	-0.458545	-1.08165	-1.24714	-1.15976	-1.82448	-1.21164	-1.17117	-1.45137	-0.94992	0.418192	-0.0490783	-1.03516	-0.42018	-0.196194	0.126342	-0.169514	0.0201491
Ssa#GRASP209155183	Flotillin-1 [Salmo salar]	-1.20802	-0.565923	-0.728674	-0.534811	-1.77342	-1.17597	-1.31626	-1.423	-1.35424	-1.43428	-1.26671	-0.94436	-0.0407486	-0.326742	-1.12021	-0.129212	-1.18945	-0.400451	-0.518619	-0.517053
Ssa#S31983767	AT rich interactive domain 1B (SWI1-like) isoform 1 [Homo sapiens]	0.853218	0.621208	1.36435	0.882884	0.681723	1.07522	0.315304	0.0678202	0.506052	0.548141	0.703146	0.492368	0.0300457	0.173275	0.621928	-0.155649	0.579567	0.0417937	0.0563996
Ssa#S48436177	Synaptobrevin homolog ykt6 [Oncorhynchus mykiss]	4.21637	1.77024	2.99096	2.14613	4.13008	4.24578	3.32722	2.94162	0.650307	2.07962	1.49758	1.41075	-0.489355	-0.613219	1.31404	-0.201199	1.23327	-0.852421	-0.540281	0.601053
Ssa#CB515529	centaurin delta 2 isoform c [Homo sapiens]	2.27579	2.58216	2.13749	3.71973	1.03228	1.22707	0.840095	0.896887	1.34054	1.66284	3.70983	1.87949	-0.221058	-0.185765	1.16759	-0.0949274	2.50101	-0.0662793	0.413067	0.329551
Ssa#KSS4121	Oocyte zinc finger protein XlCOF20 [Salmo salar]	1.1672	0.876213	0.869679	1.18966	1.96953	2.45892	1.37307		0.781743	1.88918	1.57343	0.728177	-0.833088	-0.697408	1.01136	-0.758558	0.752905	-0.00645877	0.382918	-0.531925
Ssa#DY737619	male-specific lethal-1-like protein [Salmo salar]	1.443	0.923111	1.2538	0.851189	1.63647	1.25625	1.2743	1.10082	1.11221	1.12593	1.09126	0.161066	-0.837035	-0.775865	0.405486	-0.520191	0.275286	-0.268846	-0.503179	0.000657707
Ssa#GRASP209156007	Transient receptor potential cation channel subfamily V member 1 [Salmo salar]	-0.805061	-1.2473	-0.835402	0.686432	-1.50185	-1.1988	-0.998403	-1.37253	-0.703409	-1.24684	-0.797881	-1.06585	-0.966209	0.711729	-0.914722	0.272731	-0.979005	-0.0911604	0.597433	0.342408
Ssa#GRASP209154715	NADH-cytochrome b5 reductase 1 [Salmo salar]	-0.635104	0.0185454	-0.876543	-0.00498617	-1.19835	-0.42664	-1.07379	-0.753555	-0.718292	-0.49354	-0.731522	-0.616834	0.514773	0.343267	-0.674133	-0.00325742	0.174353	0.46358	0.485776	0.307505
Ssa#S32001630	metastasis associated 1 family, member 3 [Homo sapiens]	2.86365	2.30362	3.33736	2.41785	0.998665	1.93072	-0.925877	-0.370998	2.86978	2.09378	2.59721	0.885455	-0.600549	-1.33451	1.06233	-1.29208	1.63531	-0.474633	-0.549189	-0.200157
Ssa#GRASP221221281	E2F-associated phosphoprotein [Salmo salar]	0.987204	1.12152	1.05228	0.735858	0.624967	0.651943	0.293571	0.754683	1.08494	0.260959	0.892033	0.773339	0.508973	0.834406	0.618186	0.744962	0.480128	0.565643	0.73521	0.937726
Ssa#S35695745	glutaminyl-tRNA synthetase [Homo sapiens]	-0.707487	-0.675478	-0.904212	-0.61466	-1.72138	-1.54579	-0.265351	-0.825016	-0.590514	-0.650539	-0.666033	-1.39387	-1.46186	-0.0783696	-0.387781	-0.29557	-0.63239	-0.259743	-0.349178	-0.407305
Ssa#TC100708	cyclin-dependent kinase 8 [Danio rerio]	0.363508	0.422772	0.454165	0.54845	0.963951	0.476086	0.586381	0.14977	0.43484	1.05112	1.43935	0.622529	0.0290967	0.203588	0.753734	0.0870348	0.905642	0.0504024	0.214486	-0.181399
Omy#S23929047	CBF1 interacting corepressor [Homo sapiens]	0.886143	1.32731	1.05207	1.2231	1.01251	1.32102	0.535075	0.177887	0.988245	0.974399	1.39499	0.196692	0.0418276	-0.0682314	0.998715	-0.127395	0.924188	0.440685	0.426405	-0.373585
Ssa#GRASP209154657	Glutamate receptor-associated protein 1 [Salmo salar]	-0.96361	-1.28288	-0.99884	-1.35905	-0.311721	-0.362015	-1.00182	0.655001	0.153116	-1.13777	-1.07128	-0.510997	0.335645	0.203318	0.11041	-0.291367	-0.483604	0.0287669	-0.339667	-0.0519661
Ssa#DY707780	Alanine--glyoxylate aminotransferase 2, mitochondrial precursor [Salmo salar]	1.45971	1.42019	1.8118	1.19578	1.80251	2.29688	1.151	0.397536	0.75817	1.02668	0.945413	0.0440787	-0.0752197	-0.128424	0.790072	-0.239272	0.555864	-0.215214	-0.0891391	-0.0115905
Ssa#KSS2716	Unknown	1.97568	1.42247	2.09479	1.63672	0.563209	0.930922	2.10176	0.0689762	1.34102	1.2889	1.41778	0.670687	-0.466183	-0.037845	0.588469	-0.760331	0.955152	-0.795108	-0.379936	0.86133
Ssa#GRASP209730377	Proteasome subunit alpha type-3 [Salmo salar]	-1.28803	-0.940503	-1.43312	-0.387192	-1.28162	-1.11122	-0.480177	-1.13422	-1.00199	-1.31222	-0.940827	-0.926	0.24987	0.694094	-0.0214698	0.509141	-0.686626	0.100846	0.0610681	-0.299507
Ssa#STIR38249	Glutamate decarboxylase-like protein 1 [Salmo salar]	1.13722	0.875423	1.35123	1.13033	0.324794	0.535373	-0.293874	-0.200896	0.0130012	0.831581	0.0626325	-0.133614	0.387832	-0.417376	0.509642	-0.366327	0.806714	0.0952226	-0.357281	-0.500665
Ssa#S48434199	Egl nine homolog 2 [Salmo salar]	2.01969	2.32731	1.61897	2.42693	1.04586	0.75435		0.379338	0.272728	1.36744	2.12127	1.25417	-0.267373	-0.220464	0.627095	0.0993531	2.00477	-0.121033	-0.337601	0.157545
Ssa#GRASP221221531	Galectin-4 [Salmo salar]	1.19478	1.28786	1.14109	0.840664	1.86042	-0.0427469	0.753677	0.927701	0.97729	1.26336	1.79879	1.61123	-0.00772172	-0.828746	0.346084	0.0721575	0.913621	0.631745	0.755375	0.497823
Ssa#GRASP209733193	Elongation factor 1-beta [Salmo salar]	-0.939866	-0.619211	-0.899104	-0.834323	-0.782807	-0.678244	-0.45874	-0.975563	-0.727266	-0.328458	-0.474678	-0.362598	-0.309161	-0.315491	-0.641664	-0.460923	-0.767452	-0.217902	-0.359039	-0.64573
Ssa#GRASP209154769	Dematin [Salmo salar]	1.86396	2.09386	2.78397	2.34165	1.3586	2.07795	-0.233134	0.647734	1.94925	1.68606	2.26522	1.27305	-0.161002	-0.595116	1.51889	-0.458716	1.08969	0.144997	0.173683	0.678788
Ssa#GRASP209735717	Signal transducer and activator of transcription 1 [Salmo salar]	0.0131899	-0.371634	-0.224295	-1.569	-0.76913	-1.02656	-0.76866	-0.708057	-0.978547	-0.0397945	-0.581934	0.149296	-0.657023	-1.25378	-1.06162	-1.19193	-0.317652	-0.618654	0.02272	-0.470065
Ssa#GRASP221220371	Transcription factor BTF3 [Salmo salar]	-1.93822	-0.314587	-0.967153	-0.841673	-1.3173	-1.21945	-0.881117	-1.03902	-0.531123	-0.640702	-1.0395	-0.322875	-0.262808	-0.113254	-0.586407	0.282499	-0.552019	0.0855239	0.291092	-0.439715
Ssa#S35513176	GP183_SALSA RecName: Full=G-protein coupled receptor 183	1.11608	1.01435	1.24324	0.708823	1.08228	0.754411	0.771045	0.931652	0.313073	0.668881	0.619847	0.199005	-0.213027	-0.359449	0.693532	-0.120637	0.473382	-0.0979497	0.296691	-0.129362
Ssa#S41657893	Na/K/2Cl co-transporter [Salmo salar]	1.56688	1.1432	1.48554	1.11709	1.43865	0.945079	1.0628	0.420873	1.06146	1.10334	0.329413	0.126362	-0.519973	-0.164129	0.0489427	0.0594335	0.522119	-0.546984	-0.122393	0.0315427
Ssa#GRASP223648185	Clusterin precursor [Salmo salar]	-0.273676	0.481835	0.593527	-0.261932	-0.843687	-0.918083	-1.0217	-1.24736	-0.768633	-0.476781	-1.21383	-0.767919	-0.0921256	-0.278705	-0.655326	-0.249145	0.43523	0.231103	-0.0695708	-0.456458
Ssa#GRASP209151439	ATP synthase subunit alpha, mitochondrial precursor [Salmo salar]	-0.573173	-0.493488	-1.10126	-0.928355	-2.18427	-1.93456	-0.682737	-1.65646	-0.796157	-0.914123	-0.589264	-0.790795	0.516716	0.326035	-0.590041	0.393767	0.161999	0.0864488	0.641134	-0.108923
Omy#S18535107	G patch domain containing 4 isoform 2 [Homo sapiens]	1.68441	1.13913	1.23859	1.38101	2.08125	1.20997	1.08861	0.482952	0.948587	0.436127	0.62543	0.279686	-0.203284	0.904582	1.19315	0.546242	1.3583	0.720177	0.719563	0.860745
Ssa#KSS1485	Unknown	-1.33797	-0.596079	-0.048432	0.94967	-0.778738	-0.904611	-0.786648	-0.582702	-0.503224	-1.04427	-0.865065	-0.174007	0.935356	2.55662	-0.499541	1.55205	0.0656941	1.27149	1.10019	0.840293
Ssa#DW543824	lipin 1 [Homo sapiens]	1.42027	0.282155	1.46872	0.98094	5.73985	5.90586	4.3754	4.22287	1.34776	3.07536	2.53203	1.97975	0.351228	0.0752012	2.34527	-0.115723	1.55403	-0.00760161	-0.0469026	0.131204
Ssa#KSS3671	Unknown	1.06618	1.17775	1.07605	0.764225	1.07743	0.542733	0.585706	0.56002	0.294525	0.950724	0.19638	0.174934	-0.024202	-0.193564	0.604137	-0.383496	0.701601	-0.111962	-0.382144	-0.135796
Ssa#S31965157	TIP120 protein [Homo sapiens]	2.51555	1.70526	2.31156	1.91062	2.40398	3.20454	2.04045	2.10913	1.39981	2.04559	2.14696	1.13409	0.25009	-0.0480982	1.26621	-0.100839	0.775285	-0.195384	0.100113	0.769675
Ssa#S31988879	Contactin-1a precursor [Salmo salar]	2.64254	1.07348	1.5508	1.25723	1.95098	1.55737	1.26891	1.65774	0.75507	1.63398	2.83733	1.67431	-0.666497	-0.900461	0.308278	-0.924006	0.890984	-0.57848	-0.5987	0.138716
Ssa#DY706223	Actin-related protein 3 [Salmo salar]	1.30581	0.84323	1.07674	1.10025	1.39277	0.334451	0.792817	1.08263	0.793022	0.71085	0.348551	1.11953	1.11487	0.579631	0.514131	0.600987	1.16199	0.450011	0.569538	0.524813
Ssa#KSS352	Unknown	-2.51644	-0.629155	-1.36585	-0.968357	-1.88751	-1.2794	-1.40459	-1.6822	-1.02424	-1.31014	-1.30651	-0.684922	-0.064232	-0.177118	-0.971262	-0.149945	-0.389122	-0.305248	-0.318471	-0.649024
Omy#S34424262	vacuolar protein sorting 18 [Homo sapiens]	0.12516	0.123366	-0.22288	-0.283439	-0.566416	-1.82913	-0.619097	-1.04648	-0.319709	-0.379287	-0.42741	-0.288324	0.101886	-0.288719	-0.777573	-0.106545	0.281992	0.128925	0.494184	0.00123006
Ssa#S18850563	fucokinase [Homo sapiens]	-1.09793	-0.579279	-0.622455	0.494265	-0.970842	0.0971462	-2.51716	-2.17028	-2.41823	-1.91262	-2.55022	-1.77116	1.35804	1.3965	-2.12518	0.200408	0.430715	0.527487	0.306086	0.61308
Ssa#GRASP221221899	Troponin I, fast skeletal muscle [Salmo salar]	1.7233	-0.746348	-1.1994	-0.778846	-0.424286	1.49013	-0.136819	0.995283	-0.164316	-0.648137	-0.566112	1.91417	-0.319335	-0.564794	2.32185	0.00730705	-1.11801		-1.2758	-0.893486
Ssa#S30264232	RING finger protein 213 [Salmo salar]	-0.858515	-0.762318	-1.12138	-1.0504	-0.380269	0.448446	-0.455324	0.145707	-0.445026	-0.279795	-0.202302	0.094657	0.225383	-0.203982				0.155729	0.289241
Ssa#KSS2304	Unknown	1.16257	0.787647	0.854999	1.01086	1.091	1.53139	0.175211	0.00713335	1.59192	1.01614	1.8916	0.505808	0.0382781	-0.270792	0.643931	-0.231917	0.40325	0.206072	0.327184	0.505337
Ssa#GRASP223648851	Transmembrane protein 129 precursor [Salmo salar]	-1.22864	-0.447013	-1.18727	-1.12139	-1.75419	-1.58952	-1.14307	-1.43105	-1.37594	-1.15729	-0.904005	-1.36098	-0.92824	-0.395462	-1.25766	-0.481258	-0.493766	-0.352522	-0.221471	-0.789708
Ssa#S35532658	Methylcrotonoyl-CoA carboxylase beta chain, mitochondrial precursor [Salmo salar]	-1.74143	-1.59677	-1.16509	-1.3438	-0.738061	-1.02645	-0.936879	-0.310065	0.107875	-0.489835	-0.68336	-0.78011	0.0844822	0.0968972	-0.93924	-0.452647	-0.292908	0.0774617	-0.265655	0.228702
Ssa#GRASP221220059	Serine/threonine/tyrosine-interacting protein [Salmo salar]	2.31833	0.96026	1.86857	1.49822	4.02434	4.04647	3.04706	2.89843	1.09321	2.34346	1.85027	1.88817	-0.177289	-0.286947	1.67443	0.0682994	1.56899	0.0823381	-0.0326896	0.596982
Ssa#S35551560	Alpha-tectorin precursor [Salmo salar]	-1.15077	-1.40598	-1.70447	-1.24692	0.139387	-0.674019	-0.714535	-0.613985	-2.14804	-1.8262	-0.451599	-1.1252	0.893552	-2.9115	-0.499815	-2.08081	0.034244	-2.07411	-0.407372	-1.48988
Ssa#GRASP209735077	Mediator of RNA polymerase II transcription subunit 7 [Salmo salar]	-1.30518	-0.884467	-1.26975	-0.84237	-0.869547	-1.33874	-1.07084	-1.08814	-1.02126	-0.822343	-1.28268	-0.517365	-0.217335	-0.597938	-1.31259	-0.553766	-0.234449	-0.203031	-0.202528	-0.767544
Ssa#S35506848	cofilin 2 [Salmo salar]	-1.32185	-1.78343	-1.23184	-1.32223	-0.946282	-0.656773	-1.13528	1.25747	0.716198	-1.25891	-1.06025	0.932119	-0.228022	-0.479599	0.92422	-0.131164	-1.3016	-0.198781	-1.44381	0.383342
Ssa#S30293823	Ies6-similar protein isoform 1 [Homo sapiens]	-1.13136	-0.434025	-0.886685	-1.02958	-1.74418	-1.47383	-1.57134	-1.12539	-0.676201	-0.681894	-1.36319	-0.866711	-0.254271	-0.482147	-1.6737	-0.35618	-0.219752	-0.466923	0.0795545	-0.148112
Omy#S15318530	EGF-like domain-containing protein 7 precursor [Salmo salar]	3.24397	1.30908	2.19758	1.42501	3.58371	3.51268	2.80633	2.46572	0.0605245	1.11286	0.832481	0.712947	-0.386652	-0.138613	1.22389	-0.215281	0.791893	-0.957368	-0.731721	-0.530711
Ssa#S32000384	similar to TRAF3 interacting protein 2 [Danio rerio]	-0.908782	0.698952	-0.576843	-2.18321	-1.00751	-0.89071	-1.13344	-0.742984	-1.09159	-0.330495	-0.869158	-0.0260132	0.184343	-1.95261	-0.597892	-0.328748	-0.256708	-0.723332	-0.309039	-0.852715
Ssa#S35594254	NOP17 [Homo sapiens]	-1.05859	-0.869455	-0.15946	-0.871663	-0.780748	-1.10763	-1.0375		0.364997	-0.394868	-0.596655	-0.22412	-0.455394	-0.538712	-0.699598	-0.477191	-0.819612	-0.407037	-0.533692	-0.661306
Omy#S18157240	Ras-related protein Rab-1A [Salmo salar]	4.06503	0.692365	3.34559	2.42636	5.07296	5.2736	3.99778	3.65527	1.04662	2.71493	2.02748	1.22222	-0.0500646	-0.116493	2.1711	0.542544	1.36907	-0.291461	-0.354718	0.926235
Ssa#STIR36175	RAB38 [Homo sapiens]	3.54537	0.619745	2.432	1.74645	5.44842	5.35996	4.08106	3.87574	1.37994	2.95191	2.18212	1.65571	0.661258	0.288469	2.38629	0.237263	1.73461	-0.16632	-0.0806789	0.465012
Ssa#TC77098	Unknown	1.48926	1.20077	1.31356	0.96554	1.32746	1.2902	1.68266	0.900019	0.553095	0.433444	0.795374	-0.00400134	0.0606254	0.241167	-0.010715	-0.115747	0.895916	-0.22627	-0.22791	-0.3502
Ssa#GRASP223672686	Synapse-associated protein 1 [Salmo salar]	-0.511261	-0.481447	-0.626965	-0.70227	-1.97066	-0.769812	-0.41505	-0.544412	-0.444152	-0.441775	-1.08024	-1.46455	-1.24232	-0.367512	-0.284996	-0.426768	0.0420491	-0.296653	0.283336	-0.30442
Ssa#DW532898	platelet derived growth factor A chain [Oncorhynchus mykiss]	0.452	0.656027	1.04135	0.66196	0.210249	0.533315	0.368256	-0.956339	0.0752659	0.362516	0.378015	0.0885599	-1.20681	-1.75789	-0.634694	-0.978818	-0.577907	-0.746727	-0.781642	-0.548973
Ssa#DY726242	dystonin isoform 1e precursor [Homo sapiens]	3.31462	0.996665	2.1411	1.32748	3.81348	3.78907	2.97189	2.65521	0.399193	1.6773	0.979158	1.44987	-0.425325	-0.422419	1.13491	-0.335576	0.944556	-0.796665	-0.673794	0.0243348
Ssa#KSS2121	Unknown	1.70533	0.632571	1.16571	0.731062	0.863404	1.12463	0.825184	0.766303	0.695671	1.01785	1.06689	-0.288784	-0.795032	-1.31827	0.799202	-0.659475	0.640084	-0.141814	0.296437	0.45769
Ssa#GRASP209154263	Bardet-Biedl Syndrome protein 2 [Salmo salar]	0.864314	0.479027	1.07936	1.27657	0.681964	-0.0191105	0.115298	-0.0601307	0.286881	0.235879	0.304796	0.363614	-0.121264	-0.0691854	-0.010617	0.106149	0.521224	0.256933	0.646011	0.144803
Ssa#S35688232	Lysosomal protective protein [Salmo salar]	-0.962246	-0.206834	-0.426245	-0.169079	-1.09281	-1.69573	-1.39188	-1.4954	-0.795128	-0.917255	-1.17923	-0.483504	0.0649413	0.0180848	-1.22836	-0.364242	-0.523893	0.0900351	0.422445	0.00963074
Ssa#DW550463	Na+/K+ transporting ATPase interacting 1 [Homo sapiens]	2.2912	2.41036	2.21025	3.19344	2.39422	1.79292	1.59427	2.07572	0.649911	1.8185	4.14065	2.29134	0.0875575	0.370273	1.81461	0.47311	2.96125	-0.0932606	0.199642	0.379658
Ssa#GRASP223647829	2,3-cyclic-nucleotide 3-phosphodiesterase [Salmo salar]	-0.657387	0.264215	-0.174594	-0.968632	-1.43601	-2.18482	-1.69325	-1.71812	-1.0771	-0.391703	-1.02371	-0.127366	-1.01888	-2.24323	-1.57631	-1.13641	0.286197	-0.528064	0.0602376	-0.375361
Ssa#S35590591	LBP (LPS binding protein)/BPI (bactericidal/permeability-increasing protein) like-2 [Oncorhynchus mykiss]	-0.990377	-1.22281	-0.911128	-0.621639	0.0936118	-0.671483	-0.298897		-0.918493	-1.0963	-0.762153	-0.769523	0.631603	0.451409	-0.678628	-0.159038	-0.997024	-0.802061	-0.192205	-0.461148
Ssa#GRASP209732635	Cellular retinoic acid-binding protein [Salmo salar]	-0.731293	-1.66885	-2.02026	-0.983693	0.825444	-0.758357	0.255014	-0.601849	-2.52291	-1.88536	-2.50161	-1.80527	-0.485757	0.260134	-2.15587	0.247621	-2.18206	-1.43764	-1.4505	-1.36373
Ssa#GRASP223647907	Integrator complex subunit 10 [Salmo salar]	-0.698798	-0.0281887	-0.957512	-0.835393	-1.3799	-0.793368	-0.785618	-0.499813	-0.508404	-0.494086	-0.350613	-0.539962	-0.149929	-0.109653	-0.763589	0.0458534	-0.195241	-0.126755	-0.0294003	-0.180666
Ssa#S30240030	Rho GTPase-activating protein 15 [Salmo salar]	-0.838418	-0.319382	-0.488383	-1.18998	-1.91682	-1.09605	-0.784933	-1.11675	-1.00471	-0.475798	-0.368443	-0.124325	-0.847068	-1.32181	-1.16369	-1.11321	0.191012	-0.232014	0.165655	-0.160366
Ssa#GRASP209155109	RNA 3-terminal phosphate cyclase [Salmo salar]	-1.1053	-0.739621	-1.17268	-0.429977	-0.916239	-0.538727	-0.406528	-0.672898	-0.473781	-0.638769	-0.816141	-0.160538	-0.207707	0.261699	-0.174036	0.189196	-0.38074	-0.266807	-0.316281	-0.398265
Ssa#GRASP209154113	Dihydrolipoyl dehydrogenase, mitochondrial precursor [Salmo salar]	-1.21992	-1.28878	-0.840859	-1.08915	-0.0766521	-0.489812	-0.415672	0.887055	0.636357	-0.786207	-1.18152	-0.65114	0.797874	0.712073	-0.0255968	-0.388101	-1.37004	0.0938452	-1.44292	0.411455
Ssa#GRASP223647415	Cold-inducible RNA-binding protein [Salmo salar]	-2.163	-1.40036	-2.05253	-1.17617	-2.15751	-1.72697	-1.45353	-2.10005	-1.29237	-1.63974	-1.84897	-1.27344	0.409261	0.75702	-0.712283	0.0630385	-0.494769	-0.320106	-0.0687967	-0.613128
Omy#S15249932	spastin isoform 1 [Homo sapiens]	1.84269	1.71767	2.50097	1.85994	1.00352	2.23294	-0.247111	0.440935	2.32481	1.71973	2.19379	1.24386	-0.526332	-1.15302	0.678576	-0.908369	0.752038	-0.132307	-0.118869	0.333436
Ssa#KSS2289	Unknown	1.0132	1.11296	1.82219	0.436216	-2.04837	-1.26518	1.30435	-0.0868998	1.33267	1.56086	1.235	1.00774	-2.81583	-0.34697	-2.09526	-3.23996	0.834797	-3.50169	-0.152449	1.02459
Ssa#S32000932	eukaryotic translation initiation factor 3 subunit D [Homo sapiens]	3.33606	2.42077	3.33154	2.4589	1.23099	2.36771	-0.70199	0.213675	3.20311	2.42626	2.90909	1.72997	-0.234938	-1.23427	1.38266	-0.891713	2.07028	-0.10144	-0.293489	0.0954576
Ssa#KSS2692	Unknown	2.838	2.16635	3.19512	2.33227	1.16951	2.26294	-0.65688	0.119046	3.26141	2.56926	2.83925	1.30141	-0.90804	-1.96923	0.625735	-1.52314	1.54144	-0.617496	-0.845769	-0.262394
Ssa#STIR14925	polyamine oxidase isoform 1 [Homo sapiens]	-0.300294	0.0205848	-0.134235	-0.645668	-0.699247	-1.3898	-0.702647	-0.852584	-1.07728	0.105177	-0.52149	0.0817174	-0.0558542	-1.36982	-0.831651	-0.916622	-0.65276	-0.674178	-0.465298	-0.721807
Ssa#GRASP209735267	Nucleoside diphosphate kinase homolog 5 [Salmo salar]	1.60586	0.700001	1.23612	0.233876	0.38774	0.412195	0.580631	0.183163	0.771116	0.878227	0.660023	0.581809	-0.809656	-0.46923	-0.320236	-1.0726	0.473399	-0.306762	-0.411272	-0.100911
Ssa#GRASP209730287	Grancalcin [Salmo salar]	-1.1949	-0.380272	-1.20583	-0.708793	-1.33683	-1.141	-0.957918	-2.44	-1.15971	-1.54033	-1.47063	-1.05852	0.447179	0.549175	-0.927266	0.0609217	0.0238833	0.28097	0.0118726	-0.0691097
Ssa#S35678850	Pinin [Salmo salar]	2.46074	1.8766	2.34315	1.6731	1.72516	2.07083	1.42834	1.12715	1.31736	1.54898	1.97713	0.811009	-0.790449	-1.08411	1.14291	-0.5869	1.02048	-0.203137	-0.0754059	-0.256538
Ssa#GRASP223672064	ribosomal protein L8-2 [Salmo salar]	-0.643174	-0.346026	-0.391935	-0.735915	-1.20682	-1.22698	-0.876299	-0.904632	-0.458683	-0.338912	-0.645313	-0.373349	-0.228178	-0.53926	-1.09042	-0.419924	-0.372261	-0.240388	-0.134014	-0.589444
Ssa#GRASP209733963	Ubiquinone biosynthesis protein COQ9, mitochondrial precursor [Salmo salar]	-1.29544	-1.05598	-0.835967	-1.17243	-0.898455	-1.17234	-1.5474	0.574803	0.291424	-1.37116	-2.28585	-0.721995	-0.276853	-0.458676	-0.610012	-0.310126	-1.39338	-0.173778	-0.949864	-0.0230477
Ssa#S42501033	paired-like homeodomain transcription factor 2alpha [Salmo salar]	-1.59973	-0.310537	-0.258378	0.670618	-1.14119	-0.339326	-1.01942	-1.10475	-1.35838	-1.3629	-1.49464	-0.958251	0.584035	0.418398	-1.23146	0.343626	-0.931151	0.0800061	-0.165609	0.34572
Ssa#S35657406	M-phase phosphoprotein 8 [Homo sapiens]	-0.670829	-0.502754	-0.759676	-0.572026	-0.855439	-1.07677	-0.576808	-1.21167	-0.627582	-0.645996	-0.447733	-0.472199	0.228222	-0.0779709	-0.538317	-0.081734	-0.284572	-0.101096	0.0591718	-0.328025
Ssa#S35582011	CHMP family, member 7 [Homo sapiens]	-1.08509	-0.746767	-0.776479	-0.969167	-0.313878	0.226309	-0.405115	0.598644	-0.295162	-0.513595	-0.038172	-0.0437025	-0.0250685	-0.163601	-0.291344	0.0761606	0.390128	0.0441644	0.58867	0.0463966
Ssa#DY741108	filamin A interacting protein 1-like isoform 1 [Homo sapiens]	1.23739	0.884347	0.848056	0.926097	0.326019	0.465468	0.779248	-0.20387	0.773842	0.881253	1.09868		-0.450757	-0.451823	0.126435	0.0489317	0.716193	0.261288	-0.392915	0.215814
Ssa#S35583929	similar to zinc finger protein [Danio rerio]	1.69892	2.0103	1.62527	2.38932	1.16356	0.458929	0.794272	0.959933	1.15768	1.58558	2.90143	1.66567	-0.247855	-0.177557	0.611331	0.0859154	2.53579	0.175943	0.481663	0.733355
Ssa#S30279733	T-complex protein 1 subunit alpha [Salmo salar]	-2.4258	-1.28953	-1.659	-1.55668	-2.25143	-1.53588	-1.16477	-1.76865	-2.10628	-2.15975	-2.03774	-1.41216	0.393244	0.944448	-0.524004	0.542594	-1.00965	-0.227488	0.2742	-0.117483
Ssa#STIR30303	TFIIH basal transcription factor complex helicase subunit [Salmo salar]	1.6274	1.06085	1.36861	0.658895	0.926338	0.185743	0.720056	1.09756	0.891902	1.16666	1.20694	0.844739	-0.109566	-0.115363	0.777169	0.288299	0.740115	0.162585	0.574479	0.479347
Ssa#S31974371	calcitonin gene-related peptide-receptor component protein isoform a [Homo sapiens]	-1.89976	-1.67203	-2.52429	-1.2725	-1.37448	-0.473771	-1.00757	-1.00964	-1.40694	-0.987249	-0.982716	-1.25586	-0.0279108	0.250648	-0.526738	0.71215	-0.332526	0.257599	0.68567	0.170117
Ssa#CL120Contig1	cytochrome b558 alpha-subunit [Oncorhynchus mykiss]	-2.75219	-1.9955	-2.99536	-3.05884	-1.47536	-0.953881	-0.509187	0.109978	-1.33027	-1.76923	-1.65063	-0.57662	-1.11288	0.373614	-1.51626	-1.41282	-0.0306498	-0.361588	-0.07376	-0.702055
Ssa#GRASP223649151	Splicing factor, arginine/serine-rich 9 [Salmo salar]	-1.48816	-0.417418	-0.685411	-0.245197	-2.30321	-1.70897	-0.985386	-0.846105	-1.20721	-0.94075	-0.821838	-1.18265	0.0137915	0.345063	-0.220549	0.169956	-0.485065	0.0746196	0.265367	-0.0567749
Omy#S15334217	Transmembrane emp24 domain-containing protein 9 precursor [Salmo salar]	1.16852	0.625952	1.07261	0.469207	3.43306	4.73047	1.07046	0.977592	1.75633	1.99792	2.49671		0.277983	-0.210926	1.53391	-0.212833	1.87828	0.216282	-0.137931	-0.0454651
Ssa#S35484359	MORC family CW-type zinc finger 3 [Homo sapiens]	1.65969	1.57492	1.141	1.23108	2.09933	1.48216	1.43601	1.16673	1.04255	1.18214	1.63129	0.335119	-0.412487	-0.550909	0.860023	-0.200713	1.0684	-0.0930989	-0.225146	0.0300397
Ssa#GRASP223672514	Cytochrome b-c1 complex subunit 2, mitochondrial precursor [Salmo salar]	-1.12876	-1.39117	-0.886044	-1.19774	-0.46673	-1.33455	-1.90887	0.90735	0.8487	-1.25763	-2.36745	-0.870341	-0.201258	-0.188086	-0.484683	-0.317224	-1.26702	-0.0665143	-1.09815	0.00969088
Ssa#TC103655	Myosin-9 [Salmo salar]	4.0083	2.13651	3.32359	2.63556	4.59371	4.83465	3.60827	3.3111	1.15958	2.71002	2.27201	1.73194	-0.145072	-0.00462654	2.14607	0.182394	1.62479	0.25851	0.455507	0.715287
Omy#S34425007	glioma tumor suppressor candidate region gene 2 [Homo sapiens]	-0.603253	0.876635	0.732549	0.240914	0.242852	0.268053	0.502768	0.126034	0.319347	0.0440618	0.236267	0.538972	0.657728	1.43686	1.36643	0.398898	0.517175	0.391968	0.424797	0.336525
Ssa#S30293967	ATPase type 13A2 [Homo sapiens]	2.09366	2.40467	2.53731	3.19533	2.57327	1.35483	0.90644	1.0906	0.865433	2.13514	3.28695	2.04227	0.0185801	0.161842	1.5924	0.387506	2.59588	0.0997239	0.55912	0.705828
Ssa#GRASP209149746	Zinc transporter 6 [Salmo salar]	-0.998895	-0.55467	-0.939871	-1.03909	-0.631957	-1.57709	-0.478325	-0.507167	-0.376962	-0.463217	-0.320657	-0.320888	-0.0754446	-0.062236	-0.874088	-0.408879	-0.570744	-0.267159	-0.262025	-0.576144
Ssa#KSS322	zinc finger protein, subfamily 1A, 5 [Homo sapiens]	2.24077	1.98825	2.52136	1.62568	1.78548	1.16907	0.585074	0.761917	1.5589	1.17371	1.51051	0.458146	0.185433	0.291276	1.4762	0.0341014	0.143591	-0.00179746	0.175351	0.439302
Ssa#GRASP221221407	Unknown	2.19577	1.54939	1.80218	2.75764	2.50132	2.00022	1.60893	1.96291	0.748194	1.79591	2.70253	1.63233	-0.00946567	-0.253789	1.24206	0.632448	1.87345	0.344827	0.361708	0.513753
Ssa#GRASP223647553	NF-kappa-B-repressing factor [Salmo salar]	-1.91393	-0.340389	-0.70388	-0.568875	-1.22982	-1.00157	-0.717242	-0.172153	-1.01107	-0.703762	-1.02901	-0.794083	-0.71018	0.0863377	-0.172755	0.0270722	0.052999	0.0659193	0.444202	-0.0495137
Ssa#S48396976	WW domain binding protein 11 [Homo sapiens]	5.22182	2.16893	3.86798	2.81444	5.23174	5.53192	4.1805	3.73603	1.25773	3.07493	2.41156	1.35508	-0.203923	-0.423057	2.15205	0.105571	1.91398	-0.471705	-0.326938	0.679194
Ssa#GRASP209152062	Zinc finger protein 313 [Salmo salar]	-0.532201	-0.387686	-0.518857	-0.377672	-1.25292	-0.511986	-0.758774	-0.295171	-1.58315	-0.453174	-0.836206	-0.341131	-0.834835	-0.253179	-0.85442	-0.097281	0.0132175	0.122002	0.402157	-0.242179
Ssa#GRASP209732191	Transmembrane protein 50A [Salmo salar]	-1.63252	-0.894432	-1.12972	-1.29675	-2.26952	-2.3049	-1.52344	-1.91266	-1.15294	-1.87433	-1.47297	-2.09545	-0.482853	0.0549942	-1.84711	0.35473	-1.38692	0.0037035	-0.534411	-0.226642
Ssa#CB506109	NEDD4 family-interacting protein 1 [Salmo salar]	-1.8214	-1.38058	-1.18183	-1.46576	-1.6583	-1.22596	-1.68711	-0.276312	-1.5326	-1.38987	-1.08249	-1.01649	-0.677749	-0.701876	-0.756981	-0.0428687	-0.494459	-0.0550134	-1.35496	-0.317357
Ssa#S35698416	RNA binding motif protein 13 [Homo sapiens]	-0.924672	-0.702514	-1.01111	-0.230526	-0.095088	-0.303763	0.0339345	-0.796599	0.640936	-0.611457	-0.354656	0.161416	1.08524	1.30428	0.259895	0.580295	0.694436	0.541141	0.54283	0.448477
Omy#TC171485	FAT tumor suppressor homolog 4 [Homo sapiens]	1.49802	1.09259	1.42822	1.7283	0.983941	1.85431	0.551529	0.834324	0.223135	0.941641	0.592479	0.265647	-1.09608	-1.77174	-0.374334	-1.45112	0.52509	-0.57668	-0.943089	-0.613049
Omy#S15340069	N-acetyltransferase 9-like [Salmo salar]	-1.2977	-1.25785	-1.18044	-0.838098	-0.581894	-0.275667	-0.155384	-0.747684	-0.312348	-0.711565	-0.841781	-0.240177	-0.0175138	0.0851705	-0.214646	-0.307735	-0.236848	0.0260972	-0.171185	-0.259176
Ssa#GRASP209154477	Histone deacetylase 2 [Salmo salar]	2.78276	0.451122	1.81098	1.58028	4.59086	4.8327	3.65438	3.26157	1.24285	2.79848	2.36717	1.9575	0.00976495	0.00728417	1.89933	0.13761	1.55594	-0.16448	-0.0831686	0.437226
Ssa#S18886589	DNA helicase HEL308 [Homo sapiens]	0.972888	0.950456	1.24091	0.804887	0.64841	0.382129	0.155909	0.528426	0.363267	0.868023	0.625916	0.309084	-0.161405	-0.48027	0.116586	-0.464597	0.316022	-0.221877	0.0683616	0.210928
Ssa#GRASP223648491	Lysosome-associated membrane glycoprotein 2 precursor [Salmo salar]	-1.42591	-0.314624	-0.808423	-0.124869	-1.53052	-1.14713	-0.947387	-1.36074	-1.21815	-1.06218	-1.46339	-0.970006	0.308738	0.562158	-0.544356	0.15187	-0.170846	0.548909	0.265051	-0.0764952
Ssa#GRASP223648699	Transmembrane protein 43 [Salmo salar]	0.522394	-0.181862	0.0878152	-0.497276	0.293637	-0.407524	0.0937916	0.0543472	-0.859947	-0.137005	-0.443255	-0.376722	-0.707939	-1.06704	-0.951381	-0.789085	-0.372869	-0.895386	-0.629751	-0.708641
Ssa#TC73710	beta2-adrenergic receptor [Oncorhynchus mykiss]	1.73018	1.12529	1.30003	1.2841	1.28603	1.02996	0.267969	1.61554	1.01718	1.00208	1.35491	0.905457	0.69865	0.592699	1.40061	0.268267	1.23191	0.297096	0.231399	0.954709
Ssa#GRASP223647935	Cysteine-rich secretory protein LCCL domain-containing 2 precursor [Salmo salar]	-0.704352	0.201358	0.371209	0.584444	-1.64959	-1.09705	-1.45812	-1.04252	-1.79124	-1.64006	-1.17218	-1.379	0.71869	1.03723	-1.14857	0.721716	0.196774	0.590616	0.322844	0.689516
Ssa#TC108990	Unknown	1.22836	1.0081	1.51071	1.08246	0.697914	1.18064	-0.119571	0.501619	0.38967	0.166558	1.1954	0.403547	-0.173414	-0.32034	-0.301048	-0.099143	0.0286615	-0.209906	-0.359438	-0.234217
Ssa#STIR19131	steroid-sensitive protein 1 [Homo sapiens]	-0.92652	-0.501172	-0.814043	-0.346047	-1.02364		-0.955165	-0.0384446	-1.24841	-1.26721	-0.941018	-0.887626	0.347791	-0.0471199	-0.632468	-0.149083	-0.16864	0.0919796	-0.472044	0.463123
Ssa#GRASP209150946	Krueppel-like factor 2 [Salmo salar]	-0.871007	0.914039	-0.305813	-1.19664	-2.02282	-2.59043	-1.75258	-1.83717	-1.31173	-0.549973	-0.576703	-0.585633	0.371128	-1.2098	-1.48339	-0.602862	-0.208143	-0.675031	-0.699164	-0.912158
Ssa#GRASP209736379	Dehydrogenase/reductase SDR family member 12 [Salmo salar]	1.98465	2.4597	3.11841	2.6587	0.0708557	1.59078	-1.0563	-0.263573	2.09601	1.62268	1.90878	0.908567	-0.187236	-0.577063	1.60087	-0.654467	1.12037	0.459013	0.377375	0.475609
Omy#S34422210	Vitamin D3 hydroxylase-associated protein [Salmo salar]	0.74706	0.633385	0.86932	0.97538	0.624383	-0.0618538	1.43514	0.172668	0.35806	1.04594	0.811096	0.374369	-0.377445	-0.345333	-0.0304191	-0.160459	0.194551	-0.0304489	0.530326	-0.145196
Ssa#S30244519	Np95-like ring finger protein [Homo sapiens]	-0.0564854	-0.173326	-0.135603	-0.804831	-0.600699	-1.20613	-0.82846	-0.650528	-0.495444	0.0266376	-0.662316	-0.289627	-0.615489	-0.799206	-0.950788	-0.915019	-0.121837	-0.290792	-0.43014	-0.499401
Omy#TC139878	nuclear prelamin A recognition factor isoform c [Homo sapiens]	0.821943	0.695651	0.774316	0.279369	0.624899	0.247345	0.884069	0.611657	0.673932	0.850942	1.0632	0.869206	-0.136647	-0.461679	0.106873	-0.338903	0.171016	-0.289081	-0.184038	0.0967451
Ssa#GRASP221220167	Leptin receptor overlapping transcript-like 1 [Salmo salar]	-0.915784	-0.394648	-0.435596	-0.67365	-0.913604	-1.34521	-0.912024	-0.649186	-0.329537	-0.495405	-0.854591	-0.429861	-0.125979	-0.553414	-1.1157	-1.02052	-0.351005	-0.32719	-0.304452	-0.454383
Ssa#STIR25335	Y-box binding protein [Oncorhynchus mykiss]	-2.04618	-1.00252	-1.34678	-1.18436	-2.03869	-1.70421	-1.34346	-1.48422	-0.667807	-1.13694	-1.46736	-0.54562	-0.506852	-0.29273	-1.32334	-0.2589	-0.839227	-0.126508	-0.0745039	-0.188602
Ssa#TC113038	Sialin [Salmo salar]	3.98813	2.10275	2.77214	1.95027	4.34228	4.51666	3.61313	2.9678	0.0843386	1.4201	2.02528	1.04944	-0.360773	0.459916	2.23514	-0.0504573	1.53509	-1.24546	-0.684934	-0.241069
Ssa#S31981642	Unknown	2.65272	1.62541	2.31417	1.58098	1.76924	1.27336	1.12629	1.01825	1.28667	1.52623	1.63391	1.06469	-1.03414	-0.857798	0.653419	-0.444408	0.94973	-0.082989	-0.0976575	0.191688
Ssa#S35537722	Tyrosine-protein phosphatase non-receptor type 6 [Salmo salar]	-0.169714	-0.0122681	-0.670749	-0.967212	-0.650817	-1.75988	-0.394965	-1.02063	-0.75917	-0.486684	-0.58647	-0.607646	0.181343	-0.351446	-0.574021	-0.455612	-0.00175378	0.143858	0.288809	0.0924891
Ssa#TC110611	AF483536_1 VHSV-induced protein [Oncorhynchus mykiss]	2.06224	1.03696	1.7049	1.41144	1.1345	1.5549	1.23816	1.02453	0.924057	1.28497	1.67449	0.544335	-1.14644	-1.16685	0.710728	-1.08549	0.172694	-0.704442	-0.58186	-0.801293
Ssa#GRASP209153981	Junction plakoglobin [Salmo salar]	-1.24106	-0.523123	-1.0377	-0.946752	-1.34236	-1.83769	-0.878504	-1.62103	-0.533744	-0.420865	-0.538714	-0.664904	0.573715	0.908199	-0.802109	0.446242	0.313445	0.764025	0.945354	0.0119042
Ssa#EG922246	diacylglycerol kinase, zeta 104kDa isoform 4 [Homo sapiens]	0.711146	0.466512	0.878651	0.51286	1.13253	0.940808	0.910486	0.714923	1.10432	1.52927	1.2551	0.706815	-0.666231	-1.04344	0.187697	-0.269251	-0.154616	-0.296087	-0.329925	0.0991188
Ssa#GRASP223649415	1,2-dihydroxy-3-keto-5-methylthiopentene dioxygenase [Salmo salar]	-2.45931	-3.38687	-2.06189	-1.6489	-0.544984	-0.760812	-0.780756	-0.865952	-0.731221	-0.856474	-1.72626		0.375857	0.660733	-0.14472	-0.0232482	-0.480294	-0.468121	-0.476726	-0.0512503
Ssa#S30295538	Periphilin-1 [Salmo salar]	3.60546	1.46805	3.13778	1.99027	5.26714	5.10809	3.79174	3.72546	1.11179	2.73345	2.07392	1.81683	0.00663229	-0.158425	2.34934	0.224633	1.6505	-0.286792	-0.106199	0.869523
Ssa#GRASP221219517	Proepiregulin [Salmo salar]	0.411252	0.820341	-0.968286	-0.640134	-1.05711	-0.784322	-0.709688	-0.035901	0.0968849	-0.204705	-0.659214	0.679579	-1.12756	-0.968305	-1.05745	-0.717343	2.22817	-0.119325	-0.235681	-0.403113
Ssa#KSS4189	COP9 constitutive photomorphogenic homolog subunit 2 [Homo sapiens]	-0.684294	-1.03913	-1.08312	-0.684735	-1.40036	-1.19176	-1.33384	-0.897056	-1.40349	-1.34603	-0.913622	-0.72835	0.383075	-0.256175	-0.837088	-0.772009	-0.745489	0.421567	0.556056	-0.74083
Ssa#S35507336	Probable E3 ubiquitin-protein ligase MYCBP2 [Salmo salar]	-0.705496	-0.738124	-1.04789	-0.877703	-0.122447	-0.827957	-0.688666	-0.512638	-0.0978551	-0.443603	0.10449	-0.116746	0.412236	0.193263	0.00399955	0.00433034	-0.185262	0.376942	0.163642	-0.0372628
Ssa#S35663883	Superkiller viralicidic activity 2-like 2 [Salmo salar]	-0.969589	-0.24354	-0.394354	-0.600533	-1.30711	-1.3921	-0.883731	-1.23784	-0.567286	-0.812673	-0.899649	-0.720862	-0.0161988	-0.235322	-0.943437	-0.236854	-0.265746	0.123454	0.0736629	-0.40293
Ssa#KSS3633	Unknown	-2.03443	-1.15707	-2.03326	-1.27383	-1.32721	-0.766458	-1.16535	-1.28718	-1.0911	-1.23159	-0.773225	-1.09929	0.832405	0.720382	-0.474553	0.123659	-0.533689	-0.0870608	-0.342639	0.128228
Ssa#GRASP209731273	Cytochrome c oxidase subunit VIb isoform 1 [Oncorhynchus mykiss]	-1.14897	-0.818215	-0.84366	-0.790314	-0.608473	-0.989341	-0.506041	0.418914	0.89176	-0.783448	-1.04755	-0.294936	0.49434	0.368355	-0.218746	0.469516	-1.03085	0.190725	-0.24338	0.244979
Ssa#GRASP223647087	Chromobox protein homolog 1 [Salmo salar]	-0.520877	-0.0535072	-0.379381	-0.934361	-1.17933	-1.43523	-1.3729	-0.927843	-0.829892	-0.940036	-1.22286	-0.627593	0.145943	-0.402627	-0.791426	-0.119096	-0.0687813	0.00469719	-0.157162	-0.223054
Ssa#GRASP209737591	Heterogeneous nuclear ribonucleoprotein A0 [Salmo salar]	-2.49393	-0.766005	-1.6855	-0.705164	-2.15895	-2.00221	-0.983792	-1.99229	-1.1329	-1.62144	-1.22939	-1.11354	0.280169	0.955857	-0.704569	0.644002	-0.46407	0.187996	0.444553	-0.309112
Omy#S40831596	putative melanocortin 2 receptor [Oncorhynchus mykiss]	1.01962	0.723179	0.941191	0.704173	0.170674	0.420956	0.481946	0.727634	0.342575	0.814599	0.872641	0.00520429	-1.53393	-0.44566	0.884076	-0.382801	-0.130546	0.154294	-0.0319683	0.316017
Ssa#GRASP221219239	ADP-ribosylation factor-like protein 5A [Salmo salar]	1.45965	0.909486	1.3138	0.87058	1.38285	0.904552	1.36426	0.658089	0.948192	1.36546	1.10643	0.927399	-0.278707	-0.566383	0.462938	-0.0320947	0.771217	-0.04527	-0.334779	-0.564348
Ssa#TC104966	aldolase a, fructose-bisphosphate 2 [Salmo salar]	1.56933	-0.96422	-0.600414	-1.72715	-0.33736	1.54473	-0.65711	1.38743	0.895939	-0.118381	0.483344	0.994201	-1.72681	-2.01342	2.40873	-1.1193	-1.72213	-2.72308	-2.4759	-2.24886
Omy#TC168364	1-phosphatidylinositol-4,5-bisphosphate phosphodiesterase delta-4 [Salmo salar]	0.94755	0.727129				0.534752		-0.0497018	0.0359492	1.11525	1.47791	0.259475	-0.031984		0.155853	0.0282597	0.0860981		0.23576	-0.0680481
Omy#BX887930	AF231708_1 vitelline envelope protein gamma [Oncorhynchus mykiss]	1.64401	1.26231	1.51329	1.07208	1.34976	2.02075	0.355021	0.262854	0.512199	1.074	1.21195	0.543936	-0.159262	0.0422677	0.343659	0.461423	0.160487	-0.075161	0.0891729	0.255955
Ssa#DW535981	Y+L amino acid transporter 1 [Salmo salar]	0.901503	0.475005	0.839716	0.891807	0.773963	1.80057	1.32337	0.513022	0.885256	0.759893	1.0812	0.725519	0.217675	-0.243554	0.898822	-0.53723	0.0290368	-0.0562047	-0.0610857	-0.213585
Ssa#S30290957	zinc finger protein 183 [Oncorhynchus mykiss]	-1.70102	-0.913365	-1.79926	-0.98853	-1.25837	-0.881255	-1.40688	-1.24367	-1.34934	-0.878698	-1.47177	-0.772426	0.442906	0.502275	-0.71296	-0.269279	-0.290497	0.107193	0.136749	0.0963017
Ssa#GRASP209156027	T cell immune regulator	-0.214986	-0.580068	-0.467018	-0.584382	-0.606179	-1.30493	-0.63687	-1.18131	-0.559574	-0.859108	-0.665362	-0.638941	-0.0212561	0.000240546	-0.998506	-0.329906	-0.639263	0.0138489	0.245385	-0.0924989
Ssa#KSSb2326	Unknown	-0.354833	-0.811504	-1.29653	-0.775935	-0.273239		1.48699	-0.105623	-0.771419	-1.0297	-0.698871	-0.994024	-1.18153	-1.09066	-0.597143	-0.893396	0.412892	-1.55061	-0.577837	-0.364577
Ssa#CL485Contig1	T-complex protein 1 subunit gamma [Salmo salar]	-1.94152	-1.25938	-1.87378	-0.95495	-1.97821	-2.2869	-1.14797	-1.79962	-2.33803	-1.55372	-1.66057	-1.90252	0.213549	0.357443	-0.669278	0.391236	-0.850403	-0.163034	0.197754	-0.566856
Ssa#DW575840	Unknown	1.25438	0.809929	1.06737	1.22576	0.648874	0.478658	0.435158	0.295612	0.143612	0.817594	-0.421982	0.083323	-0.51301	-0.459409	-0.215914	-0.517723	0.545299	-0.192145	-0.610777	0.282363
Ssa#TC111364	spen homolog, transcriptional regulator [Homo sapiens]	0.938834	1.40919	1.07368	1.015	0.745598	0.87627	1.50125	0.843731	0.77247	0.910566	1.05397	0.498888	-0.251273	-0.170621	0.800999	0.159054	-0.0116904	-0.0364574	0.171214	-0.153789
Ssa#S35597062	mucin 5, subtype B, tracheobronchial [Homo sapiens]	-1.77045	-2.48214	-1.76967	-2.4247	-2.17138	-1.12949	-1.0453	-3.00323	-1.75409	-1.84131	-1.86029	-0.564843	0.518866	-0.35081	-1.26193	-0.967166	-1.79721	0.56666	0.338752	-0.692582
Ssa#S30244259	C-C chemokine receptor type 3 [Salmo salar]	2.10308	1.5228	2.00541	1.45014	0.435036	1.91986	0.718751	0.636744	0.665519	1.71166	1.6219	-0.405159	-0.871272	-0.172334	1.1002	0.37982	0.273056	0.103459	-0.391181	0.54992
Ssa#GRASP209155473	Cell cycle control protein 50A [Salmo salar]	-1.14393	-0.132109	-0.418764	-1.0175	-1.08643	-1.24693	-1.54263	-0.0847067	-1.41296	-1.14874	-1.46541	-0.884486	0.0343537	-0.581001	-1.22394	-0.650225	-0.295963	-0.200711	-0.205235	-0.235
Ssa#S45783676	even-skipped homeobox 2a [Salmo salar]	4.13337	0.813482	3.05969	2.28226	5.38142	5.6618	4.23789	3.79886	1.09476	2.82216	2.38206	2.48702	0.0399119	-0.181101	2.10278	0.432834	1.80896	-0.0815604	-0.4437	0.707031
Omy#S34308813	Acetyl-coenzyme A synthetase 2-like, mitochondrial precursor [Salmo salar]	1.87448	1.2271	1.26033	0.903385	0.985419	-0.632934	0.581075	0.363111	0.787026	0.772834	0.592966	0.53768	0.0231864	0.318686	0.650126	0.187411	0.517719	-0.0137496	0.459649	0.494305
Ssa#GRASP223649407	Myeloid-associated differentiation marker [Salmo salar]	-2.02366	-0.350408	-0.222369	0.329692	-1.3505	-0.951258	-1.24727	-1.51609	-1.30944	-1.71464	-1.57022	-1.02335	0.683684	0.54965	-0.953743	0.598829	-0.0757026	-0.182967	-0.25051	0.524595
Ssa#S35702454	FYVE finger-containing phosphoinositide kinase [Salmo salar]	3.71171	1.42098	2.96731	2.18807	4.84488	4.97121	3.63559	3.45283	0.817647	2.65307	2.0457	1.98817	-0.371073	-0.330819	1.94996	-0.140028	1.52326	-0.419696	-0.370995	0.521463
Ssa#S48409267	apoptotic chromatin condensation inducer 1 [Homo sapiens]	2.08653	1.447	2.20971	1.47799	1.98768	2.92347	2.34669	2.01662	1.62112	1.99424	2.21143	-0.596098	-0.48019	-0.966704	1.09388	-0.787112	0.953667	-0.144432	-0.426861	0.317395
Ssa#GRASP223648255	Glutamate decarboxylase-like protein 1 [Salmo salar]	-0.670636	3.18485	2.32431	1.4256	-1.16246	-0.357056	1.08323	-0.897333	-0.617293	-1.51119	-1.33806	-0.293792	3.09095	3.58317	2.43371	2.49122	0.12324	2.61349	1.544	2.80414
Ssa#DW544765	glutamate receptor, ionotropic, delta 1 [Homo sapiens]	4.57141	1.13743	3.48092	1.97614	5.08949	5.37836	3.98765	3.61934	1.08824	2.55193	1.90615	1.45937	-0.0503437	-0.267026	2.10492	0.26013	1.57994	-0.450062	-0.363904	0.481478
Ssa#GRASP209156267	Interferon-induced 35 kDa protein homolog [Salmo salar]	-0.575216	0.056352	-0.587669	-0.627692	-1.4532	-1.53903	-0.989147	-1.50504	-1.51411	-0.890511	-0.514941	-0.334075	-0.226051	-0.318607	-0.893503	-0.448458	-0.819609	0.00747449	-0.159614	-0.564269
Ssa#KSS1987	Unknown	-1.43167	-0.991486	-1.22241	-0.810706	-1.21692	-0.958724	-0.806476	-0.867581	-0.14353	-0.891386	-0.906637	-0.755342	0.327597	0.499769	-0.371838	0.377028	-0.375756	0.273598	0.104272	-0.135069
Ssa#S31980035	Probable ATP-dependent RNA helicase DDX41 [Salmo salar]	-1.83087	-0.895828	-1.2288	-0.824652	-0.922289	-0.715103	-0.664678	-0.980816	-0.501125	-1.07417	-0.152399	-0.6339	0.531447	0.576077	-0.293086	0.259394	-0.293855	-0.0111885	0.240854	-0.968942
Ssa#CK885611	slow myotomal muscle troponin-T isoform 1S [Salmo trutta]	-2.39687	-2.79419	-1.74954	-2.24528	-0.378357	-1.47247	-2.9801	1.02756	0.729454	-1.85642	-4.15611	-1.55806	-0.654454	-0.844984	-2.02197	-1.08651	-2.6978	-0.782059	-2.22481	-0.0314506
Ssa#GRASP209154931	B-cell receptor-associated protein 31 [Salmo salar]	-2.60804	-0.761867	-1.31685	-0.277882	-1.86085	-1.60582	-0.862189	-1.47911	-1.56339	-1.69161	-1.55927	-1.06567	0.123966	0.566118	-0.822951	0.265597	-0.532306	0.0153285	0.190696	-0.478316
Ssa#S18871051	nucleolar and spindle associated protein 1 isoform 2 [Homo sapiens]	-2.14814	-1.69768	-2.54603	-1.30985	-0.941143	-1.10056	-0.683898	-0.945353	-0.490141	-1.47725	-0.621943	-0.629015	0.570672	1.10379	0.233132	0.489072	-0.5933	0.190779	-0.19978	-0.817393
Ssa#DW542722	transmembrane protein 168 [Homo sapiens]	0.507099	0.367537	0.456542	0.120548	2.22271	3.53999	2.00864	1.96426	2.02238	2.47209	2.16366	0.810912	0.553319	0.274465	0.662205	0.0671239	0.312508	0.354463	0.48041	0.419407
Ssa#GRASP221222023	Chromatin accessibility complex protein 1 [Salmo salar]	-1.03607	-1.12301	-0.933833	-0.708136	-0.596547	-0.111084		-0.0502323	-0.70427	-0.742056	-0.0654418	-0.423471	0.330618	0.491135	-0.330838	0.65824	-0.459072	0.201562	0.0822191	0.274104
Ssa#S29048489	phospholipid transfer protein isoform a precursor [Homo sapiens]	-1.49106	-1.09191	-1.01288	-1.70726	-1.45778	-0.258672			-1.30944	-1.75757	-1.47168	-1.12861	0.524422	0.672628	-1.41412	-0.33909	0.0629624	0.100099	-0.279634	0.971539
Ssa#S31978702	Interferon-induced protein 44 [Salmo salar]	0.182441	-0.944118	-0.633827	-2.18919	-1.36524	-1.56549	-1.48916	-0.991053	-2.07994	-0.703947	-0.866687	-0.0655275	-0.49376	-1.9642	-1.24818	-0.747474	-1.45304	-0.445613	0.0594162	-1.29663
Ssa#GRASP223648933	Coiled-coil-helix-coiled-coil-helix domain-containing protein 3, mitochondrial precursor [Salmo salar]	-0.824434	-1.26002	-0.571137	-1.03721	-0.121256	-0.239399	-0.979182	0.707048	0.659521	-0.979861	-1.82079	-0.700085	-0.505188	-0.489266	-0.472576	-0.690508	-0.888795	-0.399188	-0.953589	-0.104797
Ssa#KSS1602	Acidic leucine-rich nuclear phosphoprotein 32 family member B [Salmo salar]	-1.23661	-0.861758	-0.828978	-1.05936	-1.90366	-0.643554	-0.679464	-1.16759	-0.762374	-0.94746	-0.882412	-0.29266	-0.723354	-0.185703	-0.55357	-0.430428	-0.51212	-0.428319	-0.334636	-0.510307
Omy#CX138110	alpha 1 type I collagen [Oncorhynchus mykiss]	-1.85797	-1.29243	-1.39012	-1.86181	-1.74618	-1.31339	-2.57544	-2.27374	-2.72719	-2.13571	-2.89005	-1.04832	1.48302	-0.776518	-1.36586	-0.615505	0.254317	-0.0797972	-1.04977	0.108112
Ssa#S35685756	phosphomannomutase 2 [Salmo salar]	-0.189976	0.106809	-0.398061	-0.618298	-0.753819	-0.985068	-0.882428	-0.631704	-0.232664	-0.478793	-0.424267	-0.0928905	0.241607	-0.341915	0.186671	-0.0427842	-0.541189	0.117205	0.152649	-0.207688
Ssa#S35529265	nibrin isoform 1 [Homo sapiens]	0.745325	0.162034	0.317689	-0.497069	0.0943798	-0.489498	-0.177748	-0.244054	0.0336114	0.299541	0.129847	-0.0621832	-0.673964	-0.960041	-0.698391	-0.947767	-0.0923209	-0.569929	-0.610276	-0.76202
Ssa#KSS2369	Unknown	0.74682	0.90172	1.10424	0.760538	1.16253	1.73783	0.346687	0.997224	0.743984	1.16645	1.23854	-0.173918	-0.118386	-0.0642474	0.27833	0.350226	0.456542	0.229755	0.00575351	0.229306
Ssa#S23871109	Aspartyl beta-hydroxylase-like [Salmo salar]	1.53089	-0.841555	-0.526813	-0.799682	-0.846685	-0.144281	-0.981176	-0.43305	-0.265936	-1.02579	-0.481993	0.409351	-0.339645		0.667168		-0.921042	-1.09147	-0.971333	-0.679159
Ssa#DW591732	RING finger protein 185 [Salmo salar]	2.12405	1.43385	1.58332	2.04591	2.32358	1.18001	2.07473	1.72618	0.678524	1.50677	2.60907	1.45867	0.218317	0.580164	1.74688	0.590965	1.62545	0.623178	0.744134	0.868826
Ssa#S48409300	Unknown	2.68345	1.96698	2.17877	2.98376	2.13824	0.609758	1.12778	1.97555	0.550903	1.70075	3.62702	1.94919	0.162204	0.0758394	1.70893	0.60264	2.46222	0.10868	0.196799	0.162233
Ssa#KSS262	Unknown	0.173399	0.716707	0.935777	-0.764942	-1.2092	-2.17722	-0.970215	-0.784338	-1.0171	-0.351599	-1.14395	-0.488422	-0.831051	-1.11992	-0.743848	-1.04668	-0.254047	-0.152413	0.108678	-0.342097
Ssa#GRASP221220635	Unknown	-1.53868	-0.519181	-1.39643	-1.27604	-2.65923	-1.81546	-0.807775	-2.02219	-1.06633	-1.08122	-1.42291	-0.921495	-0.537714	0.166128	-0.888897	0.0314734	-0.0987236	0.0481203	0.270241	0.0156114
Ssa#DY711354	ring finger protein 19 [Homo sapiens]	1.98431	0.852078	0.960593	0.998666	1.35125	0.978984	0.960398	0.924879	0.542816	0.821213	1.6484	0.333305	-0.084912	-0.100747	0.0892969	-0.00449325	0.644586	-0.125496	-0.281384	0.133844
Ssa#S30291627	RAN_SALSA RecName: Full=GTP-binding nuclear protein Ran; AltName: Full=GTPase Ran; AltName: Full=Ras-related nuclear protein	-0.615224	-0.394145	-0.607868	-0.55746	-0.85304	-0.888874	-0.426073	-1.13202	-0.48497	-0.267025	-0.385498	-0.634898	-0.582807	-0.748158	-0.944673	-0.672301	-0.596392	-0.424722	-0.296686	-0.783752
Ssa#S31988602	Methyltransferase-like protein 2 [Salmo salar]	-1.64089	-1.5636	-1.35191	-1.04773	-1.0645	-1.20711	-1.46899	-0.64027	-1.4429	-1.02529	-1.00077	-0.907823	0.0594907	0.662986	-0.87684	0.0103474	-0.722597	-0.137108	0.29081	-0.609195
Ssa#S31980662	ATPase, Ca++ transporting, cardiac muscle, slow twitch 2 isoform 1 [Homo sapiens]	1.68803	1.06859	1.58701	1.4052	1.33583	1.57832	0.524726	1.21316	1.51586	1.33428	1.26003	0.280685	0.0594032	-0.329251	0.703198	-0.0237213	0.184917	-0.218598	0.0115261	-0.201547
Omy#S18148983	translocation protein 1 [Homo sapiens]	1.69136	1.25717	2.02481	1.77113	1.25836	1.61582	1.08733	0.449373	0.515985	0.821722	0.644713	0.361623	-0.404305	-0.536834	0.230686	-0.4956	1.1197	-0.171451	-0.189865	0.318752
Ssa#S48371191	glyceraldehyde 3-phosphate dehydrogenase [Oncorhynchus mykiss]	2.17111	-0.506604	-0.928842	-4.2025	-2.76157	1.81736	-3.63029	1.58648	0.902584	-0.722509	-0.12821	1.60653	-1.90138	-2.32428	4.4726	0.0282058	-3.20366	-4.99141	-3.69981	-4.17957
Ssa#KSS662	Unknown	-1.97002	-0.867937	-1.76796	-0.906932	-1.62252	-1.68322	-1.08068	-1.38708	-0.583697	-1.1786	-1.51431	-0.402018	0.0949816	0.630688	-0.51311	-0.0907211	-0.394787	-0.221095	0.0166602	-0.421299
Ssa#DW565817	LCK2 [Oncorhynchus mykiss]	0.899553	1.43246	1.20111	1.32494	1.87332	1.42625	1.37814	0.583281	0.746544	0.585817	1.23925	0.138657	0.0415942	-0.342647	0.742806	-0.179265	0.358133	-0.336932	0.124961	0.369619
Ssa#EL697644	Triosephosphate isomerase [Salmo salar]	0.382184	-1.0441	-0.277862	-1.17217	-0.659498	0.774807	-1.27717	-0.471665	-0.181617	-1.10067	-1.22845	1.00013	-0.994349	-0.606732	4.70364	-0.047983	-1.96502	-2.82736	-2.21772
Ssa#S48426383	N-ethylmaleimide-sensitive factor attachment protein, gamma [Homo sapiens]	-0.662563	-1.48061	-1.23852	0.0789766	0.213314	-0.342353	-0.316326	-0.170711	0.140998			-0.123567	0.609509	0.465107			0.374329	0.0544884	-0.196738	-0.361033
Ssa#S48417810	phosphatidylinositol-specific phospholipase C, X domain containing 3 [Homo sapiens]	-0.177457	0.885545	-0.241748		5.05607	3.12941	1.13711			-0.270172	1.87548			0.896629	1.17506		0.64974	0.196085
Ssa#S35495349	Unknown	0.0189044	0.266096	0.323814	0.628106	0.246826	0.320986	0.744606	0.216002	0.712944	0.195812	-0.18152	0.75757	0.826974	1.30426	0.522433	0.982016	0.527031	0.588458	0.508145	0.365038
Ssa#CL374Contig1	Eukaryotic translation initiation factor 3 subunit E	-0.5535	-0.909378	-0.73391	-0.755735	-0.502177	0.191587	-0.872461	-1.16347	-1.1642	-0.688605	-1.08384	-0.937031	0.0440338	-0.205312	-0.377813	-0.412262	0.204134	0.133912	0.211466	0.193283
Omy#S15290943	Unknown	-2.02273	-0.499006	-0.450579	0.560877	-1.46489	-0.0110335	-1.26853	-1.10475	-1.10263	-1.12442	-1.4683	-0.943784	-0.164412	-0.32864	-1.69743	-0.500014	0.0361328	0.201812	-0.35095	0.854855
Ssa#S35693163	M-phase phosphoprotein 10 [Homo sapiens]	-1.2233	-1.45693	-1.30898	-0.402665	-0.690236	-0.547956	-0.876351	-0.751244	-0.216174	-0.315733	-0.750752	0.173184	0.0209016	0.345238	0.200368		-0.36138	-0.075161	0.521224	-0.0499606
Ssa#GRASP209154271	Serine/threonine-protein kinase PINK1, mitochondrial precursor [Salmo salar]	-1.81625	-2.04319	-1.31223	-1.53697	-0.350886	0.0672339	0.417717	0.372043	-0.744293	-0.853716	-0.357125	-0.487461	0.0717823	1.42214	0.955468	0.842925	-0.112444	0.209516	0.262891	-0.157406
Ssa#GRASP209155779	SUMO-activating enzyme subunit 2 [Salmo salar]	-0.948286	-0.655927	-1.05004	-0.861106	-0.722896	-0.93784	-0.203858	-1.2264	-1.014	-0.334699	-0.391474	-0.497024	-0.168318	-0.055484	-0.76827	-0.228752	-0.560162	-0.180315	-0.261802	-0.861525
Omy#S19710729	tryptophanyl-tRNA synthetase isoform b [Homo sapiens]	-1.48154	-1.19786	-1.40808	-0.0520179	-1.01817	-0.393422	0.0845287	-1.05277	-0.921313	-1.10324	-0.71079	-0.805846	-0.0142035	0.438416	-0.396538	0.0205186	-0.630769	-0.150264	-0.56536	-0.491389
Ssa#DY716316	hypothetical protein [Danio rerio]	2.04513	1.03014	1.66103	1.06945	1.02869	0.487943	-0.0378015	1.04766	0.859045	0.963937	0.945457	0.613456	-0.102101	-0.448457	0.355788	-0.08725	0.445909	-0.244032	-0.0788757	-0.329499
Omy#TC170566	IQ motif containing E isoform 2 [Homo sapiens]	0.754309	0.358932	0.286132	0.609766	0.982627	1.04521	1.48664	1.19402	0.601041	-0.212214	0.296518	-0.345787	1.42957e-06	-0.0622718	-0.0460991		0.364656	-0.231979		0.0720525
Ssa#KSS3942	general transcription factor IIH, polypeptide 4, 52kDa [Homo sapiens]	4.91864	1.79234	3.47811	1.99323	4.40455	5.55958	4.24703	3.51608	1.36358	3.15283	2.48388	1.60499	-0.583681	-0.314791	2.03641	-0.0802272	1.95091	-0.153579	-0.139255	0.581509
Ssa#GRASP223648935	Cell differentiation protein RCD1 homolog [Salmo salar]	-1.20478	-0.528731	-0.77573	-1.2419	-1.14031	-1.11964	-0.538607	-1.16176	-0.469887	-0.452694	-0.676913	-0.536378	0.269008	0.21421	-0.374591	0.0960217	0.0482446	0.242416	0.0440268	-0.273371
Ssa#AM402845	unnamed protein product [Salmo salar]	1.66389	1.15996	1.44309	1.83315	0.894566	0.611058	0.608457	-0.371263	0.0345534	0.603109	1.20914	0.56983	0.362016	0.104714	0.557168	0.507709	1.35659	0.138957	0.28706	0.291496
Ssa#KSS3304	Unknown	-1.33223	-0.584568	-0.942326	-1.19283	-0.448102	-1.06919	-0.973045	-0.64027	-0.50397	-0.65026	-0.810177	-0.655327	0.440063	-0.220347	-0.0341767	0.0119524	0.24176	0.249247	-0.082166	-0.0201061
Ssa#S48395929	zinc finger, NFX1-type containing 1 [Homo sapiens]	2.9411	1.86905	2.36251	2.20095	3.72507	4.6653	2.85611	1.07481	2.07641	2.75405	3.48656	1.54175	0.178883	0.0284957	2.00697	-0.282274	2.17137	0.593484	0.140403	0.177092
Omy#S19719176	Tryptophan-rich protein [Salmo salar]	-1.53505	-0.256961	-0.736358	-0.748436	-2.01654	-1.19419	-0.945297	-1.09457	-0.978928	-0.612321	-0.804448	-0.759808	-0.436589	0.671281	-0.596566	0.666099	-0.388654	0.158893	0.0820718	-0.24739
Ssa#DW472642	immunoglobulin tau heavy chain constant region secreted form [Salmo salar]	-0.630913	-1.31841	-0.960722	-1.43456	1.00421	0.739509		0.14977	-0.497771	-0.619231	-0.383734	-0.511667	1.12458	0.380699		0.239855	1.36621	3.23537	0.652951
Ssa#TC104727	Unknown	1.18776	0.896859	0.916816	0.757345	1.14598	2.15148	-0.647928	0.176633	1.21167	0.51721	2.05749	0.812125	-0.30734	-0.234514	0.38985	-0.45493	1.04564	-0.151481		0.666733
Ssa#S35581907	endoplasmic reticulum to nucleus signalling 1 [Homo sapiens]	-0.620479	-0.423253	-0.523769	-0.205445	-1.45476	-0.896026	-1.24889	-1.25958	-1.01891	-1.1436	-1.00963	-0.591296	0.094707	0.600108	-1.72289	0.519441	-0.685666	0.276609	0.41116	-0.984726
Omy#S34425991	v-akt murine thymoma viral oncogene 2-like protein [Salmo salar]	1.85867	0.486565	0.843803	1.18548	0.142598	0.435367	-0.12362	0.0469176	0.464654	0.352511	0.453541	0.310465	-0.0542359	-0.234928	0.280352	-0.165116	0.507142	-0.00334963	0.0277454	-0.0422274
Ssa#S30279595	Glutathione peroxidase [Oncorhynchus mykiss]	-0.53374	-0.520917	-0.742977	0.11586	-0.607077	-0.292229	0.288067	-0.723625	-1.3769	-0.747794	-0.812179	-0.689921	-0.351892	-0.410024	-0.505048	-0.541101	-0.377503	-0.334522	-0.347749	-0.821019
Ssa#TC69852	Retinoblastoma-associated protein [Salmo salar]	5.17688	2.41377	3.87498	2.91874	4.92791	4.85884	3.72529	3.32508	1.13063	2.48177	1.66109	1.8567	0.0717402	0.0590653	1.97779	0.104461	1.9528	-0.330224	-0.139398	0.72368
Omy#S15287240	checkpoint kinase 2 [Oncorhynchus mykiss]	1.79361	1.62512	2.45656	1.79692	2.57974	3.52535	2.37801	2.19332	1.30106	1.78514	1.85282	0.591876	0.285622	0.153845	1.64626	0.102801	0.667263	0.0397286	0.217512	0.271805
Ssa#GRASP221221763	Coiled-coil domain-containing protein 115 [Salmo salar]	-0.0391145	1.09185	1.12087	1.08845	1.20939	0.706108	0.899786	0.915128	0.807366	0.942991	1.31205	1.08058	0.201123	0.382309	0.936784	0.501457	0.575772	0.506945	0.673247	0.426603
Ssa#GRASP209154963	Protein-lysine 6-oxidase [Salmo salar]	-1.40855	-1.14694	-1.0253	-0.905728	-1.25968	-0.484295	-2.15475	-0.907923	-2.68293	-2.57322	-1.4814	-1.46334	1.46882	0.157492	-1.29811	-0.0772427	0.207687	-0.362339	-1.13304	0.16221
Ssa#KSS4769	Unknown	-2.16516	-1.16268	-2.50393	-1.59751	-2.69598	-3.51964	-2.61343	-3.84168	-2.48031	-1.694	-2.05405	-1.05899	-0.625498	-0.14855	-1.91657	-0.366864	-0.81312	-0.424355	1.04813	-0.526129
Ssa#BG933765	F-box and leucine-rich repeat protein 10 isoform a [Homo sapiens]	-0.954227	-1.23181	-1.3694	-1.53091	-1.67528	-0.815656	-1.11016	-1.37009	-1.19612	-0.958776	-0.240094	-0.86617	0.0571915	-0.112721	-0.168929	-0.406893	-0.397689	-0.245741	-0.0515009	-0.158803
Ssa#S30280045	Sodium-dependent phosphate transporter 1-A [Salmo salar]	0.969305	0.876076	1.216	0.787073	1.18709	0.719441	1.01897	1.26318	1.26786	0.982424	0.864368	0.608274	0.0546023	0.0786649	0.180191	-0.205154	0.234009	0.140537	-0.0152426	-0.0736208
Ssa#KSS4144	Unknown	-0.759609	-0.730453	-0.994114	-1.07572	-1.10969	-0.0867607	-0.924785	-0.786667	-0.739735	-0.727779	-1.01047	-0.47848	-0.209803	-0.0317824	0.0359193	0.110763	0.0644585	-0.070507	0.210855	0.0246122
Omy#S15323097	phosphoglucomutase 1 [Salmo salar]	1.49799	1.69973	1.47459	2.18492	1.1001	0.505157	0.785542	1.01787	0.972189	1.18732	2.75488	1.37494	-0.144905	0.0492933	0.751714	0.262162	1.94846	0.0113576	0.406028	0.453741
Ssa#GRASP209155871	SPARC precursor [Salmo salar]	-1.85728	-0.696421	-1.03819	-1.3946	-2.38429	-1.64196	-2.65202	-2.20525	-2.34555	-1.89783	-3.10574	-1.23976	1.47789	-0.292979	-2.09841	-0.36676	-0.0571679	-0.13409	-1.01036	0.0631199
Omy#CR375566	F-box protein 41 [Homo sapiens]	2.77077	1.84975	2.82171	2.21982	2.90475	4.14475	2.34782	2.45899	2.23708	2.28221	1.62171	1.38491	0.300744	0.334679	1.73734	-0.244768	0.899308	0.232968	0.0982201	0.859632
Omy#BX087294	Unknown	1.23934	1.35732	1.88756	1.41938	2.1096	2.75288	1.39345	0.81652	0.712899	1.28453	1.7823	1.1886	-0.162898	-0.244771	1.32796	-0.54963	0.079062	0.0201544	-0.171902	-0.317607
Ssa#GRASP209736675	Transcription initiation factor TFIID subunit 11 [Salmo salar]	-1.16866	-0.513401	-0.979763	-0.406999	-1.24125	-1.20715	-0.864517	-1.40599	-1.12582	-1.41752	-1.67493	-0.562812	-0.198106	-0.142435	-0.754773	0.0199599	-0.432048	-0.191976	-0.045811	-0.323453
Ssa#GRASP209155557	P3 protein [Salmo salar]	-1.06009	-0.300309	-0.221753	-0.744843	-0.651568	-1.04289	-0.808585	-0.898011	-0.825049	-0.224941	-0.467652	-0.397398	0.325411	0.327824	-0.408604	-0.119922	0.0484239	0.113526	-0.135633	0.0131867
Omy#S23927260	hypothetical protein [Danio rerio]	2.45969	1.68891	2.34969	1.28968	1.52299	1.23408	1.04654	1.01796	1.27484	1.42706	1.36185	0.455494	-0.802965	-0.85797	0.395175	-0.893842	1.25364	-0.0978466	-0.0589747	-0.080815
Ssa#GRASP223648181	60S ribosomal protein L32 [Salmo salar]	-0.517798	-0.0829741	-0.153471	-0.419219	-0.992905	-0.971756	-0.617049	-0.83579	-0.337685	-0.357615	-0.578934	-0.38235	-0.213001	-0.56731	-0.954932	-0.597777	-0.562492	-0.465547	-0.440104	-0.666167
Ssa#KSS1049	Unknown	-1.6845	-0.815774	-2.7246	-2.52303	-1.85577	-1.27259	-1.15446	-0.923972	-1.04969	-0.82392	-0.767889	-0.34102	-0.303632	-1.23088	-1.12756	-0.864719	-0.529519	-0.733403	-0.705496	-0.860818
Ssa#EG790282	poly(A) binding protein, cytoplasmic 1 [Homo sapiens]	-0.931983	-0.324702	-0.537137	-0.922479	-0.953271	-1.3475	-0.931169	-1.396	-0.87539	-0.576419	-0.903844	-0.743259	0.153242	0.0402417	-0.948017	-0.453163	0.0480888	0.175498	-0.262316	-0.178779
Ssa#S30240623	Inositol-trisphosphate 3-kinase A [Salmo salar]	-0.969423	-0.969987	-0.676439	-1.10153	-0.0807986	-0.614654	-0.43954	-0.23561	0.100739	-0.776551	-0.679698	-0.218425	-0.21015	-0.0567904	0.392291	-0.027153	0.0349288	0.0609915	0.570202
Ssa#S30285037	Nuclear factor NF-kappa-B p100 subunit [Salmo salar]	-0.526348	-0.662874	-0.843698	-0.746457	-0.78239	-1.18163	-0.540062	-1.80224	-0.78924	-0.623865	-1.10678	-0.682681	0.0133062	-0.273986	-1.12801	-0.0372321	-0.286951	-0.157217	-0.256449	-0.216388
Omy#DV201834	Unknown	1.10651	1.39408	1.78445	1.46575	0.153352	0.0215694	0.171823	-0.80928	1.16752	0.252636	1.41639	0.57342	-0.545756	-0.689496	0.894777	-0.64001	1.03812	-0.0312096	0.329206	-0.266362
Ssa#GRASP221219635	Lysozyme g [Salmo salar]	-1.33662	-0.813621	-1.34526	-1.9078	-0.910273	-1.43756	-1.0724	-1.13268	-1.40761	-0.576126	-0.971691	-1.2078	-0.52686	-0.538933	-1.173	-0.0971345	-0.941278	0.170797	-0.208315	-0.820701
Ssa#TC98423	Neuroblast differentiation-associated protein AHNAK [Salmo salar]	1.05261	1.25764	1.49641	1.65437	-0.0719388	0.905106	1.02367	-0.192202	-0.244791	0.621307	0.363675	-0.0218832	-0.474678	-0.397751	-0.355446	-0.569188	0.188044	-0.197882	0.110759	-0.257013
Ssa#TC86846	Epithelial membrane protein 2 [Oncorhynchus mykiss]	-1.96192	-1.29079	-2.53924	-2.63298	-1.2647	-0.930398	-1.57509	-1.59779	-1.40907	-1.23458	-1.29545	-0.869823	-0.190377	-0.257316	-0.983255	-0.157242	-0.0196207	0.0812887	0.41556	-0.472049
Ssa#GRASP209155265	Ubiquitin-conjugating enzyme E2 variant 3 [Salmo salar]	-1.17707	-0.165904	-0.358396	-0.539605	-0.801841	-0.578197	-0.742568	-1.61336	-0.531729	-0.625285	-0.467664	-0.394574	0.590536	0.76887	-0.21178	0.756575	-0.0265282	0.796266	0.908203	0.0279378
Ssa#CK878685	Unknown	-0.632681	-0.614167	-0.236421	-0.972887	-0.542645	-0.7562	-1.28831	-0.766197	-0.862771	-0.0476352	-0.749641	-0.264895	-0.679337	-0.575477	-0.423225	-0.522225	-0.0395341	0.34315	0.341665	0.0765632
Ssa#EL698197	ATP synthase H+ transporting mitochondrial F1 complex alpha subunit 1 [Salmo salar]	-1.35432	-1.0922	-0.905396	-1.39492	-0.483364	-0.528349	-0.478752	-0.0752883	0.0638464	-1.13485	-0.758058	-0.269774	0.137403	0.102592	0.0685013	0.254309	-1.2035	0.0637327	-0.72488	0.297286
Ssa#DR696538	40S ribosomal protein S3 [Salmo salar]	-0.639918	-0.394809	-0.578061	-0.585448	-1.19558	-1.21925	-0.746994	-1.09758	-0.557204	-0.494956	-0.748005	-0.523571	-0.332073	-0.455678	-1.08895	-0.476327	-0.472752	-0.314935	-0.191789	-0.468054
Ssa#GRASP223648453	Heat shock protein HSP 90-beta [Salmo salar]	-1.62235	-0.825723	-1.40548	-0.562392	-1.09239	-0.750305	-0.187258	-1.39085	-0.628196	-0.79445	-0.546875	-0.528205	-0.189062	0.419866	-0.75468	0.205769	-0.184438	0.447832	0.215985	-0.260484
Ssa#GRASP223672422	60S ribosomal protein L23 [Salmo salar]	-0.947844	-0.246847	-0.137697	-0.290269	-1.07745	-1.16795	-0.722845	-0.982641	-0.128159	-0.495656	-0.703797	-0.480275	0.201628	0.226814	-0.597057	0.140208	-0.321478	0.26072	0.281299	-0.028311
Ssa#DW575839	DIP2 disco-interacting protein 2 homolog B [Homo sapiens]	3.15989	1.9476	2.68241	2.50426	3.23973	4.34507	2.38433	2.36128	2.2622	2.79081	3.38922	1.90782	-0.292537	-0.616306	1.89343	-0.273641	2.41255	0.723173	0.286296	0.545743
Ssa#TC103538	Mothers against decapentaplegic homolog 4 [Salmo salar]	-0.980738	-0.677411	-0.819631	-1.06555	-0.735529		-0.695284	-0.0384446	-0.626932	-0.781019	-0.321834	0.34337	-0.432079	-0.239304	-0.0778152	-0.27721	-0.807024	0.141278	0.159761	0.0232813
Ssa#GRASP223647897	Hydroxymethylglutaryl-CoA lyase, mitochondrial precursor [Salmo salar]	-0.953109	-0.623896	-0.742772	-0.936376	-0.687779	-1.42315	-0.973735	-0.777842	-0.352903	-0.304748	-1.45161	-0.606294	-0.292492	-1.00555	-1.28305	-0.838753	-0.51988	-0.619366	-0.69001	-0.31262
Ssa#S30272457	Phosphatidylinositol glycan anchor biosynthesis class U protein [Salmo salar]	2.7094	3.09365	2.81009	4.06299	2.73439	1.57997	2.07563	2.16772	1.67067	2.56907	4.8748	3.02898	-0.0260275	0.261069	1.89302	0.569786	3.66604	0.453725	0.565488	1.1268
Ssa#GRASP223646335	NADH dehydrogenase 1 beta subcomplex subunit 7 [Salmo salar]	-1.26893	-1.18401	-1.8069	-1.54829	-0.645333	-0.343775	-0.529848	-0.206916	0.157688	-1.04975	-1.1484	-0.965315	0.27784	-0.128032	-0.153419	-0.127614	-0.542241	0.611844	-0.509996	0.786846
Ssa#S30294603	similar to proteophosphoglycan 5 [Danio rerio]	1.09775	0.730638	0.649608	1.21541	0.385875	0.739798	0.17879	0.0613313	0.665235	0.489224	0.529661	0.42159	0.409521	-0.0975408	0.360566	0.312797	0.426059	0.133171	0.161267	-0.227327
Ssa#GRASP209730909	40 kDa peptidyl-prolyl cis-trans isomerase [Salmo salar]	-1.13385	-0.705512	-1.16061	-0.522561	-0.883512	-0.594354	-0.291777	-0.78933	-0.361477	-0.836195	-0.553502	-0.0669705	0.656939	1.05039	0.805278	0.920859	-0.486977	0.438853	0.626108	-0.0848326
Ssa#S30275274	F-box/WD repeat-containing protein 11 [Salmo salar]	-0.34894	-0.846912	-0.468332	-1.14294	0.233834	-0.653238	0.291669	-0.0860471	-0.772841	-0.264296	-0.700081	0.139115	-0.815252	-0.548887	-1.0279	-0.789071	-1.00042	-1.33498	-0.854027	-1.21393
Ssa#S35661839	Unknown	0.0974071	0.715035	0.830154	-0.123234	-0.152446	-1.14267	-0.635778	-1.28532	-0.507885	0.437939	-0.0361393	0.130816	-0.657339	-1.05102	-0.919975	-1.01562	0.279294	-0.212501	-0.171242	-0.113775
Omy#BE859107	endothelial differentiation, sphingolipid G-protein-coupled receptor, 5 [Homo sapiens]	0.904778	0.928969	0.685432	1.11952	0.774528	-0.657989	0.201816	-0.100429	0.60118	1.20779	1.76238	1.15307	0.177185	-0.670017	0.42422	-0.242663	1.46259	0.0688911	-0.179637
Ssa#S23871839	aldolase a, fructose-bisphosphate 1 [Salmo salar]	0.989136	-1.39678	-1.26401	-1.97698	-1.19239	0.914485	-1.74232	0.864893	0.0239312	-0.995371	-0.282845	0.836557	-0.692583	-1.33522	2.65845	-0.524412	-2.00094	-1.83855	-1.73316	-1.22971
Ssa#CK888917	Unknown	1.93435	1.26845	1.35707	1.48484	1.04706	1.70862	0.240553	0.307218	1.54785	0.946303	1.73212	0.806276	-0.35358	-0.617957	0.994082	-0.909224	0.576626	-0.28068	-0.524379	-0.313779
Ssa#S35582647	deltex-3-like [Salmo salar]	-0.678965	-0.302761	-0.683231	-0.633711	-1.67877	-0.420554	-0.458246	-1.25102	-0.931739	0.00230958	-0.808265	-1.1497	-1.43009	-1.16958	-1.33731	-0.891724	-0.00828252	-0.0708895	-0.0857992	-0.582092
Omy#S15299999	similar to Widely-interspaced zinc finger motifs [Danio rerio]	3.4725	1.99494	2.79308	2.19992	2.72313	3.71546	2.5909	2.495	2.2332	2.52931	2.86158	0.896448	-0.0118941	-0.692979	1.89214	-1.18867	0.730141	-0.350546	-0.326155	0.422717
Ssa#GRASP209735689	PRVB2_SALSA RecName: Full=Parvalbumin beta 2; AltName: Full=Major allergen Sal s 1; AltName: Allergen=Sal s 1	2.71	0.289269	-1.52968	-2.14821	-0.554736	2.9329	-1.35097	2.29805	-0.0799404	-0.273241	0.22903	2.7506	-3.02466	-2.76953	0.934353	0.495428	-2.60632	-4.1729	-4.03052	-3.83469
Ssa#S35472445	fibronectin 1 [Danio rerio]	-1.26434	-0.150558	-1.24409	2.39409	0.235728	0.930194	-1.50752	-0.782436	-2.3504	-1.54859	-1.64334	-2.04903	-1.33479	1.00855	0.0749236	-0.821686	-1.62104	0.322979	0.420842	-1.35343
Omy#TC154379	Unknown	1.12654	1.35957	1.85941	1.54422	1.89706	1.4808	0.629731	0.720258	1.00186	1.25952	1.05257	0.771683	-0.0111132	-0.243348	0.521261	-0.200622	0.753609	0.282963	-0.106697	0.317585
Ssa#GRASP209737675	Ubiquitin-conjugating enzyme E2 D4 [Salmo salar]	-0.417764	-0.294688	-0.597472	-0.354296	-0.897708	-1.25362	-0.758366	0.109978	-0.54823	-0.790639	-0.655997	-0.518061	0.289774	0.559317	-0.51243	0.351625	-0.348718	0.324788	0.224064	-0.141197
Ssa#EL697892	CALM_ONCSP RecName: Full=Calmodulin; Short=CaM	-1.0537	-1.58197	-1.25971	-1.07606	-1.12708	-0.909752		-0.570239	-0.560314	-1.00101	-0.751794	-0.0113938	-0.112338	-0.0982688	0.252986	-0.224861	-0.862474	-0.235291	-0.209009	-0.197748
Ssa#S30269916	phosphoglucomutase 1 [Salmo salar]	-0.237494	-0.244718	-0.811491	-0.0579048	-0.952525	0.634961	-0.205033	0.444254	-0.168735	-0.93349	-0.0419465	-0.202831	-0.0342989		1.84	0.833106	-0.811331	-0.859907	-0.877743	-0.550164
Ssa#GRASP209152996	Filamin-binding LIM protein 1 [Salmo salar]	-0.562734	0.0435279	-0.464707	-0.130268	-1.1488	-1.50587	-0.455782	-1.69003	-0.827293	-0.684427	-0.989546	-0.64971	0.0546035	0.866261	-0.534944	0.540671	0.0892056	0.344786	0.59366	-0.109061
Ssa#GRASP209155307	Major facilitator superfamily domain-containing protein 5 [Salmo salar]	-0.46906	0.00315939	-0.579014	-0.639021	-0.437487	-0.897521	-0.933667	-1.03878	-0.700085	-0.546973	-0.667013	-0.446707	0.661713	0.232801	-0.243613	-0.0670883	0.691825	0.118288	0.528122	0.0890851
Ssa#S31975729	endothelial differentiation, sphingolipid G-protein-coupled receptor, 1 [Homo sapiens]	2.39185	1.71789	1.54694	1.80067	1.62491	0.493853	0.416502	1.17775	0.719699	2.37878	2.89556	1.36637	-0.935375	-1.01731	0.195105	-0.619112	1.94011	-0.506447	-0.632253	0.085072
Ssa#S35547354	low density lipoprotein-related protein 1 [Homo sapiens]	3.01772	2.13731	2.75991	1.99963	3.38231	3.66335	2.09785	2.25149	2.34951	2.41963	1.76804	0.873886	-0.0437534	-0.0976177	1.02613	-0.0707444	0.756845	0.0119064	-0.458741	0.367421
Ssa#DW548236	Unknown	0.956105	0.801545	0.896002	0.5912	0.280201	0.233801	-0.213037	-0.36029	0.476688	0.15067	0.100922	0.0928092	-0.314877	-0.338505	0.0927153	-0.15444	0.0947855	0.0307473	0.0706698	-0.0246557
Ssa#S35685606	eukaryotic translation initiation factor 4 gamma, 2 isoform 1 [Homo sapiens]	-2.28621	-1.07946	-2.45718	-0.914398	-2.7214	-2.40903	-1.92639	-1.77641	-1.40493	-1.57076	-1.89417	-1.08247	-0.277263	0.367356	-1.01507	0.432637	-0.495023	0.418037	0.526056	0.195178
Ssa#GRASP209155365	Methyltransferase-like protein 2 [Salmo salar]	1.12443	0.407609	1.04627	-0.00992702	1.30092	0.828878	0.687501	0.450134	0.705989	0.908995	0.666744	0.5751	-0.509742	-0.500131	-0.0454098	-0.713311	0.323639	-0.400233	-0.291775	-0.10743
Ssa#GRASP223647933	Anaphase-promoting complex subunit 7 [Salmo salar]	-1.34732	-1.10186	-0.912301	-0.897069	-0.975635	-1.26337	-0.614604	-0.768442	-0.67014	-1.69305	-1.21852	-0.883932	0.515324	1.56034	-0.217064	0.992962	-0.736759	-0.259743	-0.14097	-0.0363388
Ssa#STIR40935	Transposable element Tcb1 transposase [Salmo salar]	0.826892	-0.99046	-0.3441	-0.197547	-0.954193	0.195485	0.569192	-0.527511	0.336929	0.201712	0.632251	-1.82123	-1.02604	-1.07021	-0.668777	-1.02632	0.495975	-0.297007	-0.242042	-0.196798
Ssa#GRASP209153107	GPR89A [Salmo salar]	-0.141056	0.241801	0.428416	-0.125587	0.215296	-0.0981201	0.679375	0.315146	0.247529	0.641376	0.446058	0.131157	-0.707664	-0.492786	-0.212745	-0.264358	-1.0941	-0.780173	-0.69906	-0.890491
Ssa#S35548469	COBW domain containing [Danio rerio]	-0.604695	0.244147	-0.29859	-0.735982	-0.323546	-0.736481	-0.190172	0.3013	0.436051	0.104453	0.42292	0.123378	0.682846	1.11318	0.880933	0.880089	-0.370649	0.399936	0.316681	0.913526
Ssa#GRASP221220091	Ubiquitin-conjugating enzyme E2 D2 [Salmo salar]	-0.55833	-0.836881	-0.839931	-0.90982	-0.621757	-0.75949	-0.930761	0.523421	0.464139	-0.727586	-0.535044	-0.00782181	-0.511659	-0.282541	0.395317	-0.500351	-1.28643	-0.640188	-0.961925	-0.830961
Ssa#KSS4023	centrosomal protein 68kDa [Homo sapiens]	2.2296	2.44167	3.46482	2.78548	0.70885	1.85136	-0.859873	0.339833	2.43571	1.42273	1.367	0.768049	-0.23128	-0.94247	0.821787	-0.630382	1.29945	0.0834489	0.181777	-0.0768154
Ssa#CA048395	interleukin-1 receptor antagonist [Salmo salar]	-1.00926	-0.776904	-0.954843	-0.643679	-0.701773	-0.0637233	-0.702407	-0.10651	-0.538602	0.0372984	-0.596158	0.094657	-0.00845356	0.0168191	0.170618	0.330529		0.537492	0.356163	0.206703
Ssa#GRASP209154719	Cytoplasmic dynein 1 intermediate chain 2 [Salmo salar]	-0.651174	-0.0789916	-0.568063	-0.629995	-0.959085	-1.37517	-0.904549	-1.03244	-1.03367	-0.632531	-1.16168	-0.718845	0.086819	-0.638454	-0.856595	-0.181093	-0.011078	-0.141767	0.280127	-0.110901
Ssa#S35542589	5-3 exoribonuclease 2 [Salmo salar]	1.2878	1.70279	1.81096	2.11628	1.05488	1.12579	1.48415	0.554896	1.22692	1.36756	2.08042	0.733471	-0.0262132	0.179262	1.19814	0.379704	0.670193	0.376393	0.408897	0.214047
Ssa#GRASP221219381	Profilin-2 [Salmo salar]	-2.57511	-0.739657	-1.80229	-0.614634	-2.23301	-1.46877	-1.54529	-1.93327	-1.75513	-1.56264	-1.88527	-0.441659	-0.0916961	0.307639	-1.38358	0.172882	-0.309979	0.240652	0.0799302	0.101882
Ssa#EG829236	DEAH (Asp-Glu-Ala-His) box polypeptide 9 [Homo sapiens]	4.62517	1.24415	3.37956	2.52777	5.20756	5.52425	4.03004	3.62762	1.29586	2.7954	2.25658	1.91374	-0.0624109	-0.153752	2.25328	0.211051	1.64069	-0.470427	-0.169905	0.278711
Ssa#GRASP209737723	ATPase, Cu++ transporting, alpha polypeptide [Salmo salar]	2.4755	0.838139	1.78386	1.33426	5.33137	5.43242	3.91138	3.71004	1.38827	2.99451	2.5437	2.51148	0.510114	-0.0696125	2.19056	0.407965	1.28485	0.118514	-0.0338952	0.334558
Omy#TC162463	Unknown	1.82347	0.0866236	-0.634005	-1.95909	-2.43977	2.03314	-2.84869	1.45063	0.695475	-0.982551	-0.0519371	1.81871	-1.52328	-1.6593	4.87991	-0.679494	-2.68645	-3.94826	-3.3768	-2.6255
Omy#TC148164	retinoblastoma-binding protein 1 isoform III [Homo sapiens]	2.16277	1.37808	2.02038	1.64161	1.61858	1.53863	1.37871	0.596824	0.959579	1.106	1.38683	0.529929	0.131514	0.255033	1.31299	0.0982824	1.18067	0.53236	0.553949	0.237133
Ssa#GRASP209155739	Serine protease 23 precursor [Salmo salar]	-1.00466	-0.78005	-0.723146	-0.515564	-1.04254	-0.0155458	-1.38987	-0.978306	-1.03983	-1.55273	-1.58723	-1.20511	0.202747	-0.117946	-1.05399	-0.0103051	-0.172151	-0.0241581	-0.0986876	0.162558
Ssa#GRASP209154641	Prohibitin [Salmo salar]	-0.943678	-1.05811	-0.869445	-0.643951	0.161643	0.177841	-0.327077	0.670232	0.923462	-0.69847	-0.54448	-0.39738	0.422905	0.628926	0.194623	0.0349778	-0.742428	0.165941	-0.183752	0.22171
Ssa#EG811175	polymerase I and transcript release factor [Homo sapiens]	0.91428	0.738055	1.18171	0.883254	1.10939	1.41456	0.415927	0.431933	0.876601	0.622136	0.0595932	0.110775	-0.00552744	-0.0198771	0.145819	0.130495	0.960754	0.0646036	-0.0347566	0.12064
Ssa#S30241911	Transmembrane emp24 domain-containing protein 9 precursor [Salmo salar]	-0.948341	-0.357593	-1.298	-0.675491	-0.733906	-1.20687	-0.588076	-0.907789	-1.04325	-0.677364	-0.742764	-0.773065	0.591931	0.345961	-0.507932	0.383839	0.178679	0.436336	0.269056	-0.129617
Omy#BX078926	potassium channel tetramerisation domain containing 10 [Homo sapiens]	1.40803	1.02547	1.69051	1.35146	2.30464	2.75125	1.94772	1.1999	1.31166	1.71804	1.6272	0.881298	-0.976345	-0.753466	0.692045	-0.290765	0.137184	-0.579578	-0.614118	-0.969811
Ssa#KSS2748	Unknown	1.78868	1.42329	2.21444	2.21057	1.88667	2.44102	1.56723	1.60385	1.57116	1.64701	2.42921	0.993576	0.498585	0.382481	1.08768	-0.195571	0.840717	0.0372715	0.249036	0.13958
Ssa#GRASP223672604	Pyroglutamyl-peptidase 1 [Salmo salar]	1.65929	0.897697	1.29326	0.958866	1.0656	1.32374	0.856845	1.33288	0.545632	0.935392	1.11238	0.573667	0.536108	0.529979	0.538294	-0.0660607	0.524171	0.400025	0.587391	0.093297
Ssa#GRASP223647379	Chloride channel CLIC-like protein 1 [Salmo salar]	1.22908	-0.26875	0.0585357	-0.833251	0.0170693	0.747154	0.765242	0.496025	-0.603083	0.590003	0.925459	0.128237	-1.25396	-1.62841	-1.02415	-1.51369	-0.671056	-1.74565	-1.25895	-1.3091
Ssa#S30296075	furry-like [Homo sapiens]	1.3291	0.563938	1.22043	0.941124	1.88123	1.60457	1.29392	1.14748	0.97194	1.26677	0.974621	0.783502	-0.5879	-0.199679	0.71089	-0.176198	0.781281	-0.094697	-0.177996	-0.0760916
Ssa#S30283383	similar to ALMS1 [Danio rerio]	1.66018	0.776028	0.951247	0.129755	1.09402	0.0381403	0.63605	0.574036	1.06128	1.14547	1.11672	0.7109	0.32595	0.309454	0.678697	-0.167526	1.24738	0.548988	0.805068	0.395894
Ssa#GRASP209731051	F-actin-capping protein subunit alpha-2 [Salmo salar]	-0.851368	-0.988065	-0.785611	-0.600272	-0.545405	0.0564459	-0.367271	-1.3052	-0.205429	-0.363574	-0.70685	0.0350276	0.358559	0.246019	0.274037	-0.00394788	0.0125382	0.155717	0.0328625	-0.0597153
Ssa#GRASP209153907	Angiopoietin-related protein 4 [Salmo salar]	-1.16959	-0.109689	-0.0294565	-0.353965	-1.5001	-1.1406	-1.62967	-0.768946	-1.20653	-0.898869	-2.82989	-1.5878	-0.683914	0.180838	-1.49308	-0.269561	0.320972	0.325911	0.390104	0.484148
Ssa#GRASP209736879	Serine/threonine-protein kinase Nek7 [Salmo salar]	2.55084	1.42121	1.92188	2.08222	1.69858	2.53949	1.84934	1.74882	1.01105	1.52275	1.75829	1.07271	-0.0852303	-0.241497	1.20573	0.106615	1.20966	0.112036	0.153421	0.140412
Ssa#GRASP209155123	TGF-beta receptor type-2 [Salmo salar]	-0.394917	0.291334	0.302069	-0.208592	-0.437995	-0.746053	-0.938087	-0.454924	-1.18095	0.145797	-0.72836	-0.104793	-0.58244	-0.89825	-0.852025	-0.953458	-0.00434078	-0.158006	-0.412119	-0.16489
Ssa#S31964285	calmodulin - salmon	-3.18322	-2.02279	-2.43791	-2.28374	-1.94858	-0.736388	-1.40182	-1.31051		-1.59568	-1.2627	-1.02645	0.773258	0.471542	-0.340211	-0.0945537	-1.06985	-0.0236498	0.0675817	-0.235826
Ssa#S31963491	Peroxisomal proliferator-activated receptor A-interacting complex 285 kDa protein [Salmo salar]	0.723692	-0.785702	-0.255483	-1.11151	-0.751679		-0.861689	-1.10706	-0.654434	-0.273603	-0.672479	-0.384396	0.144073	-0.602436	2.1443	-0.435647	-0.236952	0.539861	1.24707	0.0254402
Ssa#GRASP223649261	GTP-binding protein era homolog [Salmo salar]	0.694769	0.214785	0.530457	0.676204	0.824627	1.21337	0.848414	1.15715	0.688534	0.570015	0.72966	0.412956	-0.352001	-0.428018	0.231091	-0.432506	-0.0195381	-0.0980309	-0.27306	0.0705281
Omy#S23920862	cadherin 4, retinal isoform 1 [Danio rerio]	2.77179	2.72562	2.93381	4.05012	2.507	1.89221	1.38581	1.08288	1.35754	2.48199	4.62849	2.31718	-0.0532076	0.201262	1.72893	-0.0169648	2.95199	0.0909666	-0.676038	-0.184159
Omy#S34424023	5-hydroxytryptamine (serotonin) receptor 3A isoform b precursor [Homo sapiens]	1.01286	1.15489	0.994475	1.49936	0.717831	0.498841	0.482531	0.203791	0.269923	0.607781	0.948263	0.374795	-0.0893339	-0.487597	0.703198		0.880939		0.212164	-0.182542
Ssa#GRASP209738129	SUMO-1-conjugating enzyme UBC9 [Oncorhynchus mykiss]	0.524271	0.755533	0.507965	0.537743	0.0101685	-0.252567	-0.143488	0.00363715	-0.0470461	0.20083	-0.21514	0.330545	0.768174	0.635782	0.287493	0.606535	1.11125	0.713141	1.13922	0.921848
Ssa#KSS1661	Unknown	-1.88505	-0.629164	-1.08701	-1.14962	-2.88832	-2.93032	-1.03417	-2.24611	-1.45592	-1.31722	-2.05777	-1.77303	-1.07728	-1.16488	-1.98168	-0.0974227	-0.492793	0.0412463	0.240023	0.0295722
Ssa#ES325815	creatine kinase-1 [Salmo salar]	1.73838	0.23298	-0.299137	-3.31006	-2.02758	1.40975	-2.50897	1.59608	0.864619	-0.441594	0.321135	1.99354	-2.14164	-2.77528	3.78653	-0.643674	-2.76146	-4.35475	-3.14819	-3.82036
Ssa#TC109301	Zinc finger protein 391 [Salmo salar]	1.34181	1.33988	1.2849	1.91043	0.882499	1.04995	0.287786	0.149292	0.623725	1.07015	1.02233	0.636635	0.294256	-0.139882	0.0745863	0.503818	1.59686	0.729501	0.319418	0.112083
Ssa#DW549108	Unknown	-0.989829	-1.32148	-1.38373	-0.922176	-0.331095	0.00245693	-0.594243		-0.237769	0.0372984			0.201809	-0.0868774		-0.173551	-0.446092	0.184715	-0.217388	0.296496
Ssa#GRASP223649027	Eukaryotic translation initiation factor 2 subunit 2 [Salmo salar]	-1.0031	-1.08951	-1.20095	-0.659572	-1.22742	-1.13808	-0.804471	-0.875104	-0.425459	-1.02839	-0.960219	-0.675118	0.160068	0.309055	-0.136197	0.0148931	-0.734462	-0.24467	-0.431327	-0.693562
Ssa#TC99903	P2Y purinoceptor 1 [Salmo salar]	1.10351	1.47052	1.88293	1.2003	1.36639	-0.522587	0.563755	0.208104	0.28703	1.33737	1.59185	1.24692	0.335995	0.288162	0.323972	0.45076	1.34814	0.125182	0.552092	0.731224
Ssa#S18870968	Glycogen phosphorylase, muscle form [Salmo salar]	-1.10112	-0.233348	-0.326638	-2.0476	-1.46709	-1.67693	-1.03312	-1.27611	-0.891551	-0.00570388	-0.628896	-0.00404354	-0.0393678	-1.3944	-1.44005	-0.846867	-0.0477956	-0.229772	-0.7672	-0.409308
Ssa#KSS2263	Unknown	1.39305	0.729979	1.13635	0.641396	1.32743	1.53795	1.2609	0.925348	0.341941	1.21382	1.10964	0.364327	0.104803	-0.137875	0.824144	-0.310087	-0.0607932	-0.268761	0.118451	0.0610025
Ssa#GRASP209730977	Gastrotropin [Salmo salar]	-1.01382	-0.0540075	-0.42127	0.072963	-0.895166	-0.903077	0.364142	-1.41349	-1.03365	-0.625985	-0.828335	-0.819678	-0.0407215	0.274529	-0.758837	0.405842	-0.244033	0.135529	0.110105	-0.543809
Ssa#GRASP221219387	Serine/threonine-protein kinase MARK1 [Salmo salar]	-1.56539	-0.759253	-0.446989	-0.552412	-0.588394	-0.383371	-0.530362	0.483667	-0.552458	-0.606507	-0.383168	-0.450445	0.402817	0.438997	-0.468772	0.0322758	-0.517985	0.0874449	-0.0443614	0.15862
Omy#CR364169	TAF4b RNA polymerase II, TATA box binding protein (TBP)-associated factor, 105kDa [Homo sapiens]	1.47418	0.31203	0.576168	-0.148998	1.10929	0.54077	0.318067	0.128605	0.110761	0.810388	1.18342	0.208476	-0.823254	-1.15787	-0.824289	-1.18533	0.163337	-0.936196	-0.737298	-0.865167
Ssa#S31992695	PRELI domain-containing protein 1, mitochondrial precursor [Salmo salar]	1.1697	0.893017	0.741585	1.10775	-0.0882128					0.0238745	0.17074	0.74266	-0.0342989		0.0278272	0.164891	0.325704		0.0107708	-0.0454651
Ssa#GRASP209732655	Nuclear receptor 2C2-associated protein [Salmo salar]	1.21564	0.799923	1.25807	0.977713	1.86289	2.56536	1.59091	1.60563	1.40297	1.23936	1.59382	0.574394	0.730348	1.32082	1.36806	0.651033	0.144448	0.334962	0.537987	0.643591
Ssa#S30271866	glutamate-rich WD repeat containing 1 [Homo sapiens]	-1.38152	-1.75744		-1.04066	-0.602635	-0.688786	-0.888629		-0.243879	-0.293889	-0.392455	0.0719535	0.233432	0.270916	0.0463453	-0.0714174	-0.373739	-0.183587	-0.301743	-0.274527
Ssa#S18840786	myosin heavy chain [Oncorhynchus keta]	1.89292	-0.0830264	-1.51831	-1.29213	-1.05972	3.07769	-1.21228	1.80105	1.26418	0.193498	1.0762	2.16122	-0.692683	-0.832938	4.07592	0.352141	-1.98337	-2.58223	-2.30881	-1.59095
Ssa#GRASP209154495	C-ets-2 [Salmo salar]	-0.376228	0.28263	-0.508864	-1.16589	-1.37852	-1.96939	-0.203704	-1.42204	-0.845108	-0.556536	-0.723252	-0.902326	1.00858	-0.405272	-0.671653	0.736152	0.0589397	0.15718	0.0254554	0.0355775
Ssa#GRASP223647743	5-aminolevulinate synthase, erythroid-specific, mitochondrial precursor [Salmo salar]	-1.83102	-0.204065	0.54946	-1.89134	0.0728879	-0.343773	-1.05804	-0.865304	-1.35909	-1.95874	-2.03887	-1.45851	0.00612595	0.558324	-0.489207	0.686015	0.0368953	0.830272	-0.798112	-0.260198
Ssa#EG913141	nonclassical MHC class I antigen [Oncorhynchus mykiss]	1.62488	0.879005	1.27468	0.755058	0.977543	0.966987	0.905583	0.606152	0.257128	0.977141	1.07606	0.364327	-0.646144	-0.722613	0.256484	-0.512986	0.510723	-0.434045	-0.212782	-0.552252
Ssa#S31979703	AF465782_1 ubiquinol-cytochrome c reductase core I protein [Oncorhynchus mykiss]	-1.80491	-1.22847	-2.01499	-1.58896	-1.68298	-1.35654	-1.90964	-0.786777	-0.962686	-1.82542	-1.56224	-0.951086	0.536275	0.408552	-0.534883	0.30802	-1.01518	-0.277648	0.144287	-0.258026
Ssa#GRASP209731665	Myosin regulatory light chain 2, smooth muscle isoform [Salmo salar]	-1.67918	-0.735745	-1.40666	-0.960394	-2.42189	-2.44136	-1.65634	-2.76399	-2.35102	-1.52825	-2.08466	-1.36996	-0.48458	-0.62284	-1.77305	-0.422401	-0.325054	0.0701086	0.298023	-0.700582
Ssa#S18888167	integrator complex subunit 9 [Homo sapiens]	-0.589441	-0.510082	-0.791676	-0.755258	-0.611719	-1.34327	-0.791062	-1.46198	-0.201762	-0.339897	-0.804298	-0.0608417	0.288097	0.275331	-0.153477	0.314748	-0.0764407	0.0308933	0.128657	-0.36947
Ssa#BG934500	mitogen-activated protein kinase kinase kinase 7 interacting protein 3 [Danio rerio]	1.59195	1.03104	1.06022	1.12984	1.26443	1.4618	1.50796	0.931962	0.858893	0.798705	1.53664	-0.106082	0.582184	0.205359	0.134145	-0.166756	0.60423	0.0106193	0.137493	0.0898008
Ssa#GRASP209154847	Spondin-2 [Salmo salar]	0.232746	-0.00521487	0.635078	1.75215	-0.518773	0.69067	-2.10272	-0.353266	-1.41157	-1.33736	-2.05474	-1.56016	0.502596	0.475445	-1.29082	0.0525815	0.505315	-0.0156525	-0.836046	0.274664
Ssa#GRASP209730719	C-type lectin domain family 4 member E [Salmo salar]	-0.20027	-0.792149	-0.301167	3.44059	-0.619806	2.28673	-0.871053	-2.42734	-1.63408	-1.71936	-2.52163	-2.00845	1.8955	4.6965	-0.54878	2.23695	1.11115	1.13634	0.28784	2.18515
Ssa#GRASP209736573	Thioredoxin [Salmo salar]	-1.13576	-0.518334	-1.396	-0.633746	-2.11879	-2.28555	-1.26964	-2.75884	-1.68246	-2.31362	-1.56862	-1.54894	0.926317	1.50612	-0.192222	0.932859	0.27734	0.522454	1.22798	0.295513
Ssa#GRASP223648365	Splicing factor 3B subunit 2 [Salmo salar]	-0.833704	-0.632018	-1.00908	-0.720894	-2.30447	-0.94303	-0.422876	-0.979638	-0.0983489	-0.249315	-0.449446	0.0928597	-0.752483	-0.00738632	-0.488825	-0.220128	-0.168845	0.0969895	0.350994	0.0134348
Ssa#S35509422	titin isoform N2-B [Homo sapiens]	1.79175	1.27493	1.49617	1.12599	0.902861	2.02832	-1.95135	1.96228	3.2598	0.481103	0.372244	1.27084	-0.364942	-0.140564	2.89263	-0.495306	-1.3268	-0.225809	-1.42543	0.492367
Ssa#EG828470	RYK receptor-like tyrosine kinase isoform 1 [Homo sapiens]	1.83026	2.29235	2.05073	2.90111	1.47586	0.835649	1.03083	1.18714	1.19876	1.75597	3.1477	1.75439	-0.194053	-0.139372	0.834295	-0.0703432	2.52466	0.133039	0.465225	0.786809
Ssa#KSS4035	AF465782_1 ubiquinol-cytochrome c reductase core I protein [Oncorhynchus mykiss]	-1.38335	-1.00957	-1.0434	-1.52087	-0.686277	0.51138	-1.3242	-0.243933	-0.133939	-0.984502	-0.400668	-0.724212	-0.297815	-0.118971	-0.141137	0.182429	-0.42177	-0.369474	-0.320996	0.254821
Ssa#KSS3470	Myosin light polypeptide 6 [Salmo salar]	-0.90902	-0.360456	-0.59823	-0.00448391	-1.54732	-1.28412	-0.865478	-1.61966	-1.09653	-0.998544	-1.21965	-0.734147	-0.103071	-0.107389	-1.01438	-0.204351	-0.230387	-0.0082249	0.188706	-0.181277
Ssa#S30293113	Cytochrome b-c1 complex subunit 2, mitochondrial precursor [Salmo salar]	-1.12116	-0.791588	-0.720506	-0.825866	-0.168252	-0.388982	-0.403169		-0.030254	0.613076	-0.05392	-0.328248	0.301762	0.210185	0.731517	0.224952	-0.233642	-0.0349921	-0.0661394	-0.159418
Ssa#GRASP223648781	Caprin-1 [Salmo salar]	-1.05027	-1.20442	-1.27809	-0.780318	-0.0389217	-1.24208	-0.531763	0.16657	0.383382	-0.829398	-0.48343	-0.596301	-0.216504	0.11312	-0.92582	-0.324328	-0.260201	0.0470632	-0.168938	-0.609247
Ssa#GRASP223647475	Adenosylhomocysteinase B [Salmo salar]	-2.17284	-0.86346	-1.54398	-0.965368	-2.29865	-1.39812	-0.62203	-1.7905	-1.44763	-1.23351	-1.47029	-0.912796	-0.452236	0.100082	-0.640083	0.256564	-1.13342	0.242368	0.473695	0.191549
Ssa#S18871068	zinc finger protein 452 [Homo sapiens]	0.743772	1.2017	0.888801	0.917573	0.937407	0.595685	0.59648	0.381765	0.250551	0.441869	0.510568	0.112097	0.0706104	0.402788	-0.421955	0.423417	0.436599	0.252192	0.326051	0.441685
Ssa#S19112200	myosin IC isoform a [Homo sapiens]	2.52898	1.65979	1.69045	2.03299	3.77821	4.85265	2.53553	-0.404531	1.77856	2.28024	3.29011	1.38256	0.213678	0.368888	1.98169	0.37982	1.90903	0.717438	0.648007	-0.145606
Ssa#GRASP209730707	Myosin regulatory light chain 2B, cardiac muscle isoform [Salmo salar]	-1.78399	-2.20549	-1.31687	-1.80167	-0.645822	-1.75901	-2.46223	1.49894	0.805442	-1.60863	-3.26175	-1.14757	-0.371493	-0.217767	-1.20655	-0.460161	-2.78152	-0.495483	-2.23146	0.41373
Ssa#GRASP221221647	C14orf166 [Salmo salar]	-0.535187	-1.02851	0.0445674	-1.97826	1.34395	0.872868	1.29526	0.989535	-1.54022	-1.69236	-0.0378384	-0.159433	0.0515167	1.32133	1.85777	-0.149878	0.102036	-1.11117	-1.54512	-0.750176
Ssa#GRASP209155659	Ras-related protein Rab-7a [Salmo salar]	-1.0156	0.305907	-0.597971	-0.5011	-1.07275	-1.04816	-0.684155	-1.12186	-1.02849	-0.793874	-0.732595	-0.542041	0.371711	0.257726	-0.385836	0.38158	-0.500474	0.167116	0.515678	-0.312408
Ssa#TC84807	Integrin beta-1 precursor [Salmo salar]	-1.95417	-0.883226	-1.37445	-0.709769	-1.24955	-1.9772	-1.41647	-2.19748	-2.02703	-1.27767	-2.65892	-1.28242	0.342148	-0.115205	-0.889578	-0.124825	0.473173	0.309918	0.335542	0.333633
Ssa#GRASP209151243	CALUA_SALSA RecName: Full=Calumenin-A; Flags: Precursor	-1.23075	-0.703074	-1.13117	0.27289	-1.50161	-1.51504	-1.21439	-0.95719	-1.62045	-2.00808	-1.61613	-1.19383	0.827988	0.760853	-0.616729	0.668495	0.0291315	0.40337	0.482369	0.853128
Ssa#GRASP209731895	Survival of motor neuron-related-splicing factor 30 [Oncorhynchus mykiss]	-1.76151	-0.908947	-1.48686	-1.29914	-2.81757	-2.08903	-1.76955	-1.18435	-1.19604	-1.90511	-1.95442	-1.79881	-0.647126	-0.181631	-1.10358	0.0369421	-0.437786	-0.0546953	-0.115279	-0.351208
Ssa#GRASP223647813	Serine incorporator 1 [Salmo salar]	-1.36865	-0.224603	-0.287133	-0.918167	-1.42987	-1.90683	-0.491766	-1.7256	-0.738601	-0.82101	-1.16214	-0.872974	-0.182259	-0.467146	-0.958244	-0.73655	-0.222867	-0.48647	-0.148817	-1.01998
Ssa#GRASP221219077	Translocator protein [Salmo salar]	-0.988566	-0.345988	-0.880888	-0.848494	-1.07166	-1.21002	-0.902068	-0.746759	-0.266718	-1.03477	-1.49936	-0.645897	0.774305	0.301838	-0.39917	0.248162	0.286446	0.259225	0.1682	0.158634
Ssa#GRASP209734767	Histamine N-methyltransferase [Salmo salar]	1.37377	0.595438	0.890723	0.198074	0.107378	0.0884089	0.250156	0.947501	0.812168	1.05265	0.774301	1.18461	-0.0208977	-0.221	1.37824	0.3853	-0.674119	-0.194398	-0.18751	0.920169
Ssa#GRASP223648531	Tyrosine-protein phosphatase non-receptor type 12 [Salmo salar]	0.457671	0.184895	-0.667569	-0.685243	-1.25071	-2.32325	-0.19415	-0.585752	-0.184143	0.460056	0.949238	0.108886	-0.50316	-0.558398	-0.65759	-0.397549	-0.625408	-0.408617	0.114285	-0.615834
Ssa#GRASP209737699	Ubiquitin-like protein 1 [Salmo salar]	-0.911598	-1.54285	0.00646488	-1.45939	-1.53018	-1.27466	-1.48027	-0.939894	-1.71082	-0.469358	-0.444117	1.43327	1.32534	-1.88535	-0.788608	-0.995584	-1.12651	1.16236	2.12497	0.385926
Ssa#GRASP209734995	Hypoxanthine-guanine phosphoribosyltransferase [Salmo salar]	-0.959946	-0.263489	-0.872115	-0.351209	-0.894084	-1.02767	-0.744577	-1.21312	-1.32064	-0.160784	-0.937116	-0.435982	0.15819	0.226362	-0.275832	-0.0610426	0.196959	-0.0952772	-0.523486	0.175471
Omy#S34308961	phosphatidylinositol-4-phosphate 5-kinase, type I, alpha [Homo sapiens]	0.423219	0.577893	1.31378	0.222772	2.99303	3.83966	2.61261	2.47655	1.42346	2.14335	2.58497	1.28952	0.411639	0.423956	1.09021	0.0786519	0.387656	-0.086681	0.0217315	0.868418
Ssa#TC78088	Unknown	-1.69948	-1.12562	-1.43337	-0.544515	-1.00662	-0.668375	-0.170645	-1.42805	-0.689409	-0.467421	-0.445467	-0.539779	-0.00612213	0.625583	-0.645409	-0.103442	-0.344985	0.115185	-0.280303	-0.635673
Ssa#GRASP223648451	Calpain-1 catalytic subunit [Salmo salar]	-0.0689977	0.306213	0.165607	-0.69856	-1.0561	-1.67418	-0.362007	-1.12832	-0.748354	0.0197469	-0.412536	-0.427515	-0.682804	-1.08065	-1.12702	-1.00788	-0.166301	-0.351804	-0.084311	-0.473828
Ssa#S35709549	myosin heavy chain [Oncorhynchus keta]	1.28966	-1.98621	-2.35225	-1.66086	-1.75518	1.38843	-2.01194	0.7648	1.01268	-0.495551	0.808358	2.21001	-1.00777	-0.728215	4.43461	-0.304027	-2.62856	-3.04366	-2.55134	-1.80402
Ssa#S18892281	aryl hydrocarbon receptor 2 gamma [Salmo salar]	-1.17341	-0.190357	-0.513459	-0.86765	-0.768975	-0.854686	-1.01871	-1.51851	-1.01462	-0.998273	-1.51422	-1.31309	0.704665	0.193858	-0.980832	-0.139025	0.522098	0.289697	0.354239	0.409174
Ssa#GRASP223649017	GTP-binding protein 10 [Salmo salar]	1.45868	0.958989	1.17271	0.359614	0.689693	-0.0616824	0.686349	0.914443	0.616523	1.03642	0.898151	0.842822	-0.111833	-0.201038	0.181556	-0.135668	0.268268	0.0798565	0.394565	0.307503
Ssa#CK879833	type II keratin E2 [Oncorhynchus mykiss]	-0.25819	0.228395	-0.871171	-2.41589	-1.37635	-2.01251	-1.32751	-1.82695	-1.73992	-0.0574763	-0.460391	-0.239666	0.653053	-1.04556	-1.31062	0.255641	-0.64379	-0.648193	-0.298485	-0.382825
Omy#CU071669	mannosidase, alpha, class 1C, member 1 [Homo sapiens]	3.78374	2.38258	2.66078	3.21359	0.00639476	-0.425073	0.807214	0.989992	0.0783823	2.21692	-0.0755099	0.658859	-0.931116	-1.93213	-0.352348	-0.410546	2.49123	-0.107414	0.283353	0.541415
Ssa#S32003737	rab3 GTPase-activating protein, non-catalytic subunit [Homo sapiens]	0.925483	0.100676	1.13626	0.250526	1.10161	1.47813			-0.337935	0.468429			-0.0968966	-0.195867	0.354999		-0.158632	-0.1352	-0.231763	0.182732
Ssa#TC102086	MAD homolog 2	1.82182	1.64173	2.5178	2.41971	1.18275	1.12851	-0.0991616	0.474544	1.57581	0.772605	2.26437	0.58342	-0.550896	-0.449703	1.16677	-0.879805	1.27207	-0.567254	-0.348861	-0.628247
Ssa#GRASP209154111	Coproporphyrinogen III oxidase, mitochondrial precursor [Salmo salar]	1.30394	1.31765	1.33378	2.11254	0.744049	0.711937	1.09734	0.832412	0.422627	1.41546	3.15825	1.62194	-0.250824	-0.0234936	1.00917	-0.00813636	2.12782	0.0973204	0.255147	0.506885
Ssa#GRASP223649265	Catechol O-methyltransferase [Salmo salar]	-1.44487	-0.664649	-1.1938	-1.00664	-1.03817	0.261273	-0.952574	0.613468	-1.12849	-0.470188	-0.808413	-0.721287	-0.668514	-0.722556	-0.774488	-0.464344	-0.351973	-0.171126	-0.344926	-0.470762
Ssa#GRASP223648955	Mitogen-activated protein kinase 3 [Salmo salar]	1.46354	0.979216	1.5149	1.11508	1.25988	1.04798	1.22263	0.418258	0.356693	1.01913	0.754454	0.339654	-0.0894215	-0.715748	0.0756663	-0.512207	0.839383	0.092434	-0.119097	-0.747379
Ssa#GRASP209735817	tRNA selenocysteine-associated protein 1 [Salmo salar]	-0.655393	-0.645104	-0.922699	-0.970668	-0.905964	-1.12935	-0.717446	-1.2758	-0.559765	-0.829834	-0.931089	-0.735471	-0.274202	0.0294184	-0.178668	-0.104686	-0.439849	-0.466892	-0.327079	-0.930104
Ssa#GRASP209736251	T-cell receptor beta chain T17T-22 precursor [Salmo salar]	-0.412424	-1.03709	-0.185242	-0.162438	-0.152133		-0.733501	1.30341	-0.600854		-0.722136	-0.474215	-0.49143	1.01015	-0.700231	-0.889522	0.898566	2.06484	-0.105615	1.93081
Ssa#TC105822	ubiquinol-cytochrome c reductase core protein 2 [Salmo salar]	-1.48905	-1.58143	-0.979203	-1.21976	-0.834033	-1.70568	-1.75622	0.840893	0.70437	-1.37893	-2.46068	-0.983226	-0.311456	-0.335904	-0.850617	-0.601665	-1.7835	-0.456319	-1.47427	-0.0302222
Ssa#GRASP209730945	C-reactive protein precursor [Salmo salar]	-1.47745	-1.16667	-1.66808	-0.929822	-2.18322	-0.854082	-2.21282	-1.99559	-1.98582	-2.2248	-1.4529	-1.51742	1.24689	0.121685	-2.1188	-0.128873	-0.454882	-0.296825	-0.550254	-0.0189218
Ssa#TC94349	dipeptidylpeptidase 9 [Homo sapiens]	-0.536881	-0.548026	-0.507571	-0.901657	-0.734486	-1.27117	-0.442655	-0.590954	-0.838113	-0.551454	-0.929115	-0.821667	-0.574403	-0.970386	-1.29059	-0.895774	-0.688863	-0.550953	-0.437878	-0.8175
Ssa#TC109933	hypothetical protein [Danio rerio]	1.76033	2.30736	2.06262	2.8614	1.25509	0.753361	1.13619	1.37158	1.29872	1.77338	3.12573	1.95941	-0.109583	0.105343	0.869275	0.268497	2.31597	0.28023	0.680195	1.06034
Ssa#GRASP223648629	Eukaryotic translation initiation factor 4E type 2 [Salmo salar]	0.990942	0.905106	0.838294	0.590102	0.28005	0.723057	0.280362	0.274202	0.100767	0.712291	0.443491	-0.00677745	-0.252884	-0.827968	0.219565	-0.302408	0.563401	-0.795956	-0.390709	0.217293
Ssa#STIR29382	rhamnose-binding lectin WCL1 [Salvelinus leucomaenis]	1.92449	1.99586	1.68357	2.68548	1.10865	0.508009	-0.118877	0.192726	0.273606	0.515006	2.02583	0.469405	0.350608	0.248738	0.79501	-0.320521	2.33145	0.0190852	0.0606289	0.0311163
Ssa#DW569988	myosin phosphatase-Rho interacting protein isoform 2 [Homo sapiens]	-0.939602	-1.01628	-0.781184	-0.623627	-0.822748	-0.804654	-0.287654	0.186154	-0.798892	-0.426122		-0.190379	0.248887	-0.237827	0.143539	-0.142118	0.156105	0.418994	0.100213	0.00202984
Ssa#S30284652	CCR4 carbon catabolite repression 4-like [Homo sapiens]	0.283739	1.09579	0.976228	0.673173	-0.627105	-0.546453	0.599513	-1.16981	-0.565934	-0.877938	-0.700279	0.104718	1.3994	1.70993	0.447192	0.717139	0.947869	1.16544	0.778141	1.25498
Ssa#GRASP221221305	Small nuclear ribonucleoprotein Sm D2 [Salmo salar]	-1.82175	-0.715006	-1.37037	-0.325717	-2.01932	-1.37933	-0.935695	-1.58322	-1.15413	-1.43596	-0.921498	-0.971469	0.575287	0.844066	0.280244	1.04437	-0.431564	0.265915	0.447626	-0.258666
Ssa#GRASP209154489	Tripeptidyl-peptidase 1 [Salmo salar]	-0.430997	-0.36454	-0.845185	-0.502211	-1.20046	-0.991222	-0.753625	-1.2123	-0.478462	-0.729624	-0.769834	-0.435337	0.622995	0.360845	-0.469162	0.403585	-0.320469	0.127057	0.425188	0.130191
Ssa#S35520373	muscle glycogen phosphorylase [Salmo salar]	1.22054	-2.14454	-1.73503	-3.35744	-2.02667	1.14168	-3.12582	1.45119	0.663788	-1.46993	-0.106262	1.0193	-0.868703	-1.90312	3.94376	-1.07077	-2.9369	-2.62437	-3.1079	-1.87024
Ssa#CX356143	zinc finger, MYND-type containing 8 isoform a [Homo sapiens]	2.18897	1.39186	2.06848	1.55365	1.9288	2.71167	1.97557	1.71934	1.09573	1.76014	1.80049	0.920194	0.094338	-0.14488	0.969252	-0.497751	0.606862	-0.21986	0.271873	0.51072
Ssa#DY735633	junction-mediating and regulatory protein [Homo sapiens]	2.20042	1.44022	1.58538	2.1295	1.35148	0.563197	0.492376	1.33452	0.723617	1.66455	4.35163	2.22152	0.280729	-0.0150881	1.5014	0.377273	2.33524	0.0359592	0.0577658	-0.0526548
Ssa#S35664778	PR domain zinc finger protein 9 [Salmo salar]	-1.27721	-0.055314	0.283845	-0.0711374	-1.27526	-0.995205	-0.800319	-0.890805	-0.642532	-0.485313		-0.205982	0.437929	-0.1356	-0.338875	0.392077	0.416045	0.239631	0.782693	-0.207489
Ssa#GRASP223648219	Coagulation factor XIII A chain precursor [Salmo salar]	-0.291984	-0.563899	0.114129	0.840647	-1.3599	-0.252145	-2.07289	-2.56171	-2.01466	-1.28496	-2.10349	-1.7081	1.07223	1.40419	-1.9092	0.274583	-0.0125328	0.541685	0.0854755	0.544555
Ssa#GRASP209735101	Gamma-glutamyl hydrolase precursor [Salmo salar]	-0.947818	-1.78969	-0.659868	0.061423	-0.629884	0.237374	-1.21661	-0.357821	-0.725935	-1.19779	-0.901157	-0.924529	0.426019	0.732282	-0.41994	0.632003	-0.705269	0.439135	0.274677	-0.0504776
Ssa#S30263228	succinate dehydrogenase complex, subunit D precursor [Homo sapiens]	-0.73032	-1.04404	-1.20954	-0.914318	-0.0470506	-1.00236	-0.121399		-0.290113	-1.01069	-0.43091	-0.461565	0.472006	0.507713	0.0504298	0.166783	-0.329835	-0.188084	-0.35827	0.124342
Ssa#S30262797	BRD2 [Oncorhynchus mykiss]	0.147051	-0.233272	-0.22068	-0.206757	0.321512	0.166829	0.376813	-0.246066	-0.142573	0.678668	0.456854	0.561829	-0.555483	-0.847135	-0.874644	-0.925225	-0.294102	-0.641644	-0.771001	-0.516088
Ssa#GRASP209147620	Splicing factor, arginine/serine-rich 3 [Salmo salar]	-1.48775	-0.353848	-0.576288	-0.688541	-1.78018	-1.91569	-1.06274	-1.07951	-1.09688	-1.3244	-1.2985	-0.81418	0.334467	0.5253	-0.349369	0.312305	-0.554176	0.0786269	0.175184	-0.167416
Ssa#GRASP209149866	Transforming growth factor-beta-inducible early growth response protein 3 [Salmo salar]	0.100598	-0.0630752	0.0946213	-1.94551	-0.836636	-1.98964	-1.81642	-0.903352	-0.301542	0.369917	-0.346595	-1.43609	-0.977303	-1.96125	-0.956382	-1.07038	-0.253704	-0.388962	-0.337572	-0.261217
Ssa#S32005753	mannose-P-dolichol utilization defect 1 [Homo sapiens]	-1.41072	-0.958604	-0.960652	-0.969448	-0.166723	-0.79668		-0.66532	0.0523228	-0.324245	0.0149278	0.138866	0.388191	0.678303	-0.520525	0.0133995	0.426178	0.120892	-0.00160787	-0.397754
Ssa#KSS1295	Unknown	1.12202	0.764237	1.47435	0.93227	0.594834	0.378904	0.548926		0.395606	0.621511	0.622894	0.487419	0.131754	-0.0975408	0.258994	0.0827844	-0.114439	-0.0901681	-0.466368	-0.0422274
Ssa#CB513038	THUMP domain-containing protein 1 [Salmo salar]	0.542588	0.913015	0.837844	0.775889	0.803954	0.907277	1.60128	0.0761093	0.566231	0.196065	1.42461	0.632008	-0.328841	0.212322	1.09369	-0.118552	0.899169	0.12336	0.168155	0.114984
Ssa#GRASP223649475	Complement C1q subcomponent subunit B precursor [Salmo salar]	-0.747091	-1.52176	-1.4668	-0.587665	-2.35022	-1.38137	-1.97382	-1.95748	-0.565273	-2.24608	-1.58744	-2.02471	0.626962	1.0308	-1.04008	0.336745	-1.35178	0.0759408	0.523598	-0.217471
Ssa#GRASP223647939	Cathepsin B precursor [Salmo salar]	-1.47246	-0.888942	-1.36523	-1.17526	-2.26604	-1.62155	-0.767365	-1.89619	-0.893655	-1.55617	-1.43317	-2.40787	-0.669104	-0.0224572	-0.83952	0.0213427	-0.183628	0.139291	1.02593	0.198654
Omy#S18142577	microsomal glutathione S-transferase 1 [Homo sapiens]	-1.79615	-1.74615	-1.34579	-1.14523		-0.187832	0.129961	-0.533418	-1.01825	-1.01437	-0.485296	-0.381609	-0.0866148	0.77273	-0.236858	0.182342	-0.48296	-0.460863	-0.351013	0.0997375
Ssa#S30242440	Probable ATP-dependent RNA helicase DDX5 [Salmo salar]	0.867667	1.21541	0.811881	0.752793	1.35575	1.30473	1.62333	0.956926	0.941464	0.933539	1.46564	0.636544	-0.630761	-0.581465	0.456649	-0.234411	0.268472	-0.0104491	-0.218248	-0.0326588
Ssa#GRASP223647629	phosphatase 1L [Salmo salar]	-0.074424	1.49727	1.25788	-0.0716693	-1.15412	-0.45767	-1.59178	-0.068854	1.12558	0.707754	1.13205	0.908633	-0.392005	-1.10416	0.748778	-0.0487271	0.0906087	0.132042	0.19767	-1.06465
Ssa#S35704478	Guanine nucleotide-binding protein Gk subunit alpha [Salmo salar]	-2.35442	-1.026	-1.27941	-1.49388	-2.14013	-2.123	-1.53278	-2.60481	-2.20206	-1.06833	-2.47941	-1.09786	-1.77559	0.0459129	-0.988749	0.120152	-0.387536	0.208645	0.323906	-0.559551
Ssa#S18855772	52 kDa Ro protein [Salmo salar]	-0.979261	-0.926969	-1.34952	-0.873128	-1.09856	-1.26436	-0.574018	-1.3719	-1.98275	-0.433137	-0.0263476	0.187604	-0.277734	-0.781813	-1.07943	-0.940259	-0.78934	-0.135209	0.634552	-1.24892
Ssa#S31985707	hypothetical protein [Danio rerio]	2.46002	1.60356	2.34387	1.74569	1.8304	2.15144	1.31434	1.24964	0.794319	1.41103	1.49976	0.645952	-0.453876	-0.720438	0.752314	-0.614044	1.02391	-0.283285	-0.266278	0.220711
Ssa#GRASP221220253	Thioredoxin [Salmo salar]	-1.45146	-0.627061	-1.51153	-0.8459	-2.57495	-2.10435	-1.16812	-2.90739	-1.92893	-2.07457	-1.48166	-1.32481	0.486989	1.26116	-0.116206	0.985455	-0.168263	0.692176	1.28538	0.659607
Ssa#GRASP209731209	ADP/ATP translocase 2 [Salmo salar]	-1.83997	-0.495545	-1.0562	-0.758104	-1.58161	-1.45002	-0.946702	-1.27327	-0.348263	-1.19518	-1.58793	-0.627376	0.476838	0.630125	-0.992349	0.711531	-0.550195	0.65155	0.744715	0.578925
Ssa#GRASP209154261	Polypyrimidine tract-binding protein 2 [Salmo salar]	-0.651996	-0.216084	-0.58917	-0.496022	-1.26165	-0.760148	-1.05178	-0.938549	-0.890979	-0.867927	-0.540728	-0.61235	-0.113136	-0.274118	-0.587699	-0.0209437	-0.197656	-0.304141	-0.157217	-0.239465
Ssa#S31963778	Keratin 12 [Oncorhynchus mykiss]	-2.59129	-3.01361	-4.05862	-2.7952	-1.86359	-1.06309	0.188995	-1.87379	-0.143691	-2.05415	0.321072	-0.519093	1.32022	2.38817	0.238038	1.78991	-1.86841	0.67808	0.849978	-0.131082
Ssa#S31963381	phospholipase B-like 1 [Salmo salar]	-0.803371	-0.726487	-1.00349	-1.19666	-0.206001	-0.345438	-0.391072	-0.169816	-0.320792	-0.447019	-0.500099	-0.345355	0.283542	0.38052	-0.0969293	0.106679	-0.478498	-0.0317983	0.084856	0.715955
Ssa#TC111593	creatine kinase-2 [Salmo salar]	0.414484	0.830651	1.35264	0.538731	0.699413	0.943028			0.734348	0.280897	0.650253		-0.16856	-0.335017	0.495077	-0.333439	0.0815159	0.013895	-0.112252	0.230364
Omy#S15329872	ropporin [Homo sapiens]	1.28914	0.850079	1.28141	0.938064	-0.0480282		-0.0683275	-0.0164562	0.403429	0.17628	0.355176		-0.305375	-0.218812	0.0109017	0.118911	0.770877	-0.0562961	0.126179	0.302451
Ssa#CB513752	Splicing factor U2AF 35 kDa subunit [Salmo salar]	1.41591	0.684859	0.968152	0.636853	0.848027	0.675976	0.506137	0.587758	0.567674	0.855065	0.825263	0.598687	0.311577	-0.446473	0.544558	0.0485943	0.840035	0.0311979	0.0372671	0.00923178
Ssa#S30264406	tektin 1 [Homo sapiens]	-0.663899	-0.70432	-1.01253	-0.954939	0.103443	-0.167534	-0.551482	0.0846011	-0.120772	-0.0586939	-0.167778	-0.41174	0.0686037	0.296836	-0.240234	-0.0796028	-0.225722	0.615786	-0.109889	-0.446154
Ssa#S31975999	ring finger protein 122 [Homo sapiens]	1.11912	0.190387	0.525559	-0.10128	0.624131	-0.0459231	0.264723	0.3694	-0.25921	0.55139	-0.028356	-0.125198	-0.887617	-1.11937	-0.662019	-0.882893	-0.108032	-0.786545	-0.732396	-0.819893
Ssa#KSS2334	Unknown	1.86016	2.59331	1.82535	3.62444	0.726913	0.486952	0.831435	0.708863	0.548879	1.14818	2.48554	1.48105	-0.184441	-0.00189708	0.596486	0.0548803	2.34394	0.290158	0.0617597	0.157545
Ssa#S30256801	Unknown	-1.50732	0.166232	-0.682367	-1.72911	-1.86927	-1.75226	-0.849902	-1.27997	-1.21027	-0.978575		-0.792304	0.540605	-0.556695	-0.307636	-0.329434	0.0246688	0.0758866	-0.344912	-0.0540391
Ssa#GRASP209147882	aldehyde dehydrogenase family 7 member A1 homolog [Salmo salar]	-0.983338	-0.694537	-1.12568	-1.1456	-0.692339	-1.29764	-0.491961	0.128923	0.161116	-0.456512	-0.830045	-0.0782601	-0.244625	-0.47171	-0.667741	-0.402047	-0.121904	-0.0108866	-0.155298	0.114017
Ssa#S35588134	Fibulin-1 precursor [Salmo salar]	-0.971013		-0.523768	1.23358		-0.0638791	-0.839119	-0.320223	-1.22985		-0.881896	-0.856489	0.626429	2.92303	-0.384395	0.558585	-0.76125	0.508645	0.113913	0.623467
Ssa#GRASP221219209	Pituitary tumor-transforming gene 1 protein-interacting protein precursor [Salmo salar]	-0.808844	-0.52875	-0.570654	-0.554672	-0.8762	-2.15542	-1.14734	-0.795377	-0.641906	-0.856679	-1.08354	-0.572935	0.105395	-0.049877	-1.48842	-0.246763	-0.0796792	-0.149668	0.0377616	-0.551816
Ssa#S31993738	ubiquitin-conjugating enzyme E2W [Oncorhynchus mykiss]	1.56996	1.01171	1.71542	1.54099	1.80654	1.68373	-0.920766	0.557255	0.436871	1.21834	0.584314	0.335736	0.455483	-0.11395	0.184005	0.401569	0.781194	0.222204	0.51692	-0.16981
Ssa#TC101612	zygote arrest 1 [Oncorhynchus mykiss]	1.02076	0.745487	0.948753	0.638411	0.756994	0.438896	0.40098	-0.0797591	0.110365	0.816351	1.11805	0.223715	-0.0768112	-0.467194	0.647795	0.12063	0.842881	-0.069895	-0.445397	-0.133382
Ssa#S48419298	Synaptophysin [Salmo salar]	2.19902	1.43348	1.51372	1.54608	1.16246	0.50429	-0.0724718	0.294522	0.726117	0.882264	1.20523	0.492618	0.213102	-0.244092	1.07711	-0.0366239	1.83541	0.444457	0.556091
Ssa#GRASP209154381	NDRG1 [Salmo salar]	-0.644715	0.20934	0.559734	0.74011	-1.42395	0.0984314	-0.773035	0.0305915	-0.944327	-0.810116	-1.27094	-0.523892	0.622706	1.45767	-0.437495	0.431684	0.47378	0.498837	0.583754	0.742985
Omy#S34315104	sphingomyelin synthase 2 [Homo sapiens]	-1.52556	-1.65576	-1.08155	-0.854105	-0.0757263	-1.02772	-1.13315	-0.853743	-1.15754		-0.886322	-1.36578	0.507443	-0.318952	0.35017	0.182892	-0.136817	0.87101	1.19948	1.36796
Ssa#S35702624	forkhead box P1 isoform 1 [Homo sapiens]	0.832505	0.965623	1.22659	-0.594449	0.374375	-0.92484	0.36455	-0.892929	0.0305359	1.09843	0.326242	0.170158	-1.10421	-1.44074	-1.00103	-0.898793	0.322025	-0.235876	0.213051	-0.193627
Omy#CX026970	ubiquitin associated domain containing 1 [Homo sapiens]	1.42648	1.0827	1.25447	0.854528	1.04111	1.24375	0.330264	0.111308	1.23629	1.15645	1.23844	0.495271	-0.371314	-0.425761	0.98104	-0.564703	0.620584	0.0828771	-0.22585	-0.587656
Ssa#KSS2582	Unknown	0.866859	1.43817	1.35029	1.40395	0.135324	0.385524	-0.0367463		0.110193	0.335387	0.198223		0.01638	0.0347426	0.35843	-0.212833	0.514173	0.488737	0.00634017
Ssa#GRASP221222339	Splicing factor, arginine/serine-rich 3 [Salmo salar]	-1.59431	-0.38138	-1.104	-0.464677	-1.10213	-1.2295	-0.720912	-1.03185	-0.499553	-1.23533	-0.602812	-0.583226	0.420547	1.10475	0.0920131	0.964391	0.124233	0.457458	0.379404	0.445805
Ssa#GRASP209737251	Annexin A4 [Salmo salar]	-1.13426	-0.678527	-1.02158	-0.61172	-1.23517	-0.953474	-0.907858	-1.80941	-1.07839	-0.769335	-1.05652	-0.709092	0.413531	0.32941	-0.961239	0.24415	-0.0807588	0.259855	0.306262	-0.232603
Ssa#S35564215	CC chemokine [Oncorhynchus mykiss]	-1.23464	-1.1935	-1.25971	-0.761301	-0.850206		-0.338065	-0.0797591	-0.175722	-0.843563	-0.223685	-0.140291	2.00584	0.969031		0.145952	-0.643872	0.503033	0.467937	-0.0968934
Ssa#S35591043	Sulfotransferase family cytosolic 2B member 1 [Salmo salar]	-1.25614	-1.08844	-1.10515	-0.733205	-0.893993	-0.739	-0.440364	-0.23561	-0.189443	0.338483	0.504864	-0.41764	0.109281	-0.305533	-0.154346	0.275186	-0.421697	0.259099	0.246772	-0.13228
Ssa#GRASP223647867	Ecto-NOX disulfide-thiol exchanger 1 [Salmo salar]	1.7572	1.03462	1.43253	1.36357	1.1797	0.805417	0.530189	0.746741	0.27787	0.702157	0.851011	0.831172	-0.0994785	-0.491888	0.362997	-0.393178	1.27985	-0.302811	0.175683	0.140942
Ssa#GRASP209731929	Rab11 family-interacting protein 2 [Salmo salar]	-1.50735	0.271442	-0.412694	-1.21985	-1.02696	-2.25861	-1.12841	-0.304899	-1.47648	-0.420323	-0.647916	-0.381582	-0.056407	-1.36056	-1.82854	-0.69392	-0.570272	-0.488678	-0.343519	-0.557121
Ssa#CB518090	leprecan-like 1 [Homo sapiens]	1.13782	1.25666	1.35689	0.80142	-0.238698	0.871344	0.150778	-0.14667	-0.614763	0.521352	0.264375	0.306956	-0.332381	-0.708963	0.125247	-0.175114	1.36145	0.0994144	0.122829	0.933113
Ssa#S35505312	Keratin 18	-0.602505	-0.482895	-0.117356	1.36715	-1.63694	0.173626	-0.622573	-1.35784	-1.32848	-0.900511	-1.44236	-1.51719	-1.48455	0.150729	-1.23674	-0.440812	-0.0956692	0.189684	0.241639	0.209998
Ssa#AM083565	myosin heavy chain [Oncorhynchus keta]	4.49597	1.07192	3.09672	2.11735	5.23901	5.43149	4.0488	3.41765	1.10947	2.67704	2.30384	1.34849	0.138578	-0.12491	2.1054	0.302078	1.73152	-0.352129	-0.410414	0.293058
Ssa#TC67178	splicing factor 4 [Homo sapiens]	-0.166392	-0.350262	-0.148877	-0.579456	-0.62641	-1.16908	-0.857549	-0.704846	-0.326967	-0.139852	-0.778417	-0.397964	-0.513205	-0.886126	-0.881967	-0.86821	-0.299641	-0.406808	-0.396641	-0.509216
Ssa#S18889767	leukotriene b4 12-hydroxydehydrogenase/15-ketoreductase [Oncorhynchus mykiss]	-0.586481	-1.03843	-1.04135	0.891013	-1.24876	0.673449	-0.498364	-1.04182	-1.26757	-1.90196	-1.54678	-1.21454	0.26886	1.28689	-0.80341	0.890251	-0.933377	-0.0482389	-0.119172	0.333483
Ssa#KSS2783	Unknown	1.63038	0.777394	1.20373	1.09368	0.891436	1.25067	1.53052	1.26118	0.811329	1.13969	0.0436447	-0.143956	-0.891963	-0.179947	1.06315	0.394001	0.499532	-0.123296	0.301516	-0.00024315
Ssa#GRASP209730699	LYM4A_SALSA RecName: Full=LYR motif-containing protein 4A	-0.926177	-0.355361	-0.539404	0.231402	-0.885025	-0.554426	-0.855241	-0.934158	0.218727	-1.23209	-1.03641	-0.326282	1.33455	1.65625	0.206797	1.05315	0.293115	0.565084	0.463462	0.441672
Ssa#GRASP223649371	Ras-related protein Rab-35 [Salmo salar]	0.590847	0.892659	1.12681	0.926986	0.267022	-0.413707	0.422699	0.0845018	0.409343	0.229482	-0.00755281	0.267737	0.33398	0.632913	-0.0425343	0.395968	0.532723	0.674411	0.799361	0.885965
Ssa#GRASP209735877	S-adenosylmethionine synthetase isoform type-2 [Salmo salar]	1.64367	1.36841	1.6058	2.23877	1.41195	2.32039	1.41851	1.124	0.382979	0.644291	1.4288	0.697788	0.568664	1.1697	0.807564	1.09064	1.45058	0.907354	0.990614	1.15591
Ssa#TC110991	Unknown	0.631841	2.25166	3.03146	2.87124	-0.513999	0.883168	0.722099	0.466437	2.63246	1.79246	3.49792	1.74135	1.23201	1.34713	1.89621	1.28989	1.56978	2.5748	1.13154	0.768642
Ssa#GRASP221219773	Coatomer subunit zeta-1 [Salmo salar]	-2.03411	-1.03839	-1.62205	-1.00363	-1.1885	-0.459435	-0.918414	-1.07123	-1.22217	-1.58398	-1.38879	-0.937912	0.456173	0.583795	-0.892444	0.620421	-0.515502	0.314073	0.328405	-0.412256
Ssa#GRASP209735397	Nucleoside diphosphate kinase A [Salmo salar]	-1.10304	-0.991086	-0.715549	-0.743089	-0.900681	-1.50279	-0.721374	0.478174	0.484447	-1.20904	-1.39405	-0.808537	0.247758	0.419793	-0.572605	0.6042	-0.637702	0.393093	-0.0196832	0.930444
Ssa#S35543569	PR domain zinc finger protein 9 [Salmo salar]	1.37329	0.60095	1.00089	0.566185	0.753271	-0.0561584	0.403733	0.652426	0.361298	0.676942	0.566343	0.287559	-0.808279	-0.794396	-0.529037	-0.577775	-0.162718	-0.828453	-0.47416	-0.816381
Omy#CU064314	Smg-6 homolog, nonsense mediated mRNA decay factor [Homo sapiens]	4.1409	2.34267	2.97515	2.12947	5.09976	4.93035	3.88486	3.16235	0.477124	1.88244	1.87462	0.87899	0.00169676	0.743654	2.47137	0.0690201	2.14832	-0.559016	-0.454665	0.0799291
Ssa#S35552816	Acyl-coenzyme A thioesterase 5 [Salmo salar]	-1.00669	0.176609	-0.407886	-0.0560047	-1.32578	-0.788769	-1.02762	-0.995388	-0.954799	-0.804539	-1.18904	-0.547853	-0.100591	-2.46199	-1.34692	-0.522673	0.196032	0.132468	-0.426906	-0.765372
Ssa#GRASP209155893	Tropomyosin-1 alpha chain [Salmo salar]	-0.989071	-0.452021	-0.320523	-0.564272	-1.67666	-1.35228	-2.59923	-1.46829	-1.65788	-1.84666	-2.22297	-1.31929	0.0534002	-0.672102	-1.13557	-0.719168	0.0603352	-0.446476	-0.685311	-0.223004
Ssa#S30241686	E3 ubiquitin-protein ligase HUWE1 [Salmo salar]	-0.946163	-0.811389	-1.17681	-1.41248	-0.562561	-0.546593	-0.751355	-0.376212	-0.3129	-0.864927	-0.320697	-0.0913932	-0.896447	-0.521335	-0.754746	-0.716329	-0.274907	-0.327424	-0.0355135	-0.436682
Ssa#S30295980	endopeptidase Clp precursor [Homo sapiens]	3.55836	0.669383	2.69488	1.79353	5.44966	5.33114	3.966	3.49887	1.06039	2.68601	2.10279	2.16062	0.245862	0.294944	2.54772	0.352312	1.81084	0.109515	0.14149	0.79508
Ssa#S35552102	DnaJ homolog subfamily A member 1 [Salmo salar]	3.21309	0.816013	2.8146	1.96519	5.48059	5.67292	4.16853	3.58512	1.33731	2.93661	2.2522	2.33276	0.235299	0.384892	2.39522	0.314094	1.85695	-0.136246	0.318736	0.484939
Ssa#S31981372	valosin containing protein [Oncorhynchus mykiss]	1.4754	0.931359	1.54324	1.52768	0.545557	2.13527	1.39954	1.11411	0.867984	1.08588	1.57282	-0.402718	-1.08733	-0.252116	1.06891	-0.355685	0.888137	0.470635	0.329023	0.511811
Omy#S34314633	similar to CCDC74B protein [Danio rerio]	0.470656	1.06596	0.807667	2.15565	0.564662	0.415974			-0.0486683	0.405256	2.19646	0.854199	-0.0532143	-0.032415	0.67587	0.0212827	1.83768	-0.206429
Ssa#GRASP209732113	Ribosome production factor 1 [Salmo salar]	-1.57514	-0.46983	-1.18229	-0.671085	-1.57813	-1.11939	-0.961017	-1.32954	-0.879019	-1.12348	-1.07736	-0.615088	0.255009	0.794004	-0.235396	0.41136	-0.507183	0.0187634	-0.0804167	-0.535922
Ssa#S35509181	thrombospondin 1 precursor [Homo sapiens]	-0.887657	-0.622618		-0.956944	0.0541777	-0.89881		-0.454202		-0.845034			1.0555	0.890621		0.596936	0.0992735	0.717628	-0.256615	1.24732
Ssa#S18871928	Abhydrolase domain-containing protein 10, mitochondrial precursor [Salmo salar]	-0.551487	-0.00166579	0.0631372	-0.741105	-0.462605	-0.706711	-0.459875	-0.393618	-0.349506	-0.171144	-0.442674	-0.165054	-0.700056	-1.13616	-0.78819	-0.943858	-0.337744	-0.501386	-0.481533	-0.62948
Ssa#CL476Contig1	Annexin A2-A [Salmo salar]	-2.00743	-1.48542	-1.91677	-1.14576	-2.11215	-1.78411	-0.97114	-2.46627	-1.86595	-1.26011	-1.99287	-1.41815	0.461936	0.524263	-1.70275	0.545147	-0.50685	0.719887	0.724529	0.191253
Ssa#GRASP223647673	Inosine-5-monophosphate dehydrogenase 1 [Salmo salar]	-1.44287	0.0234248	-0.685583	-0.0232105	-0.918667	-0.915159	-0.686708	-1.371	-0.829239	-1.00227	-1.01159	-0.616403	0.599047	0.0816609	-0.511096	0.0830847	-0.501962	0.179377	0.0527479	0.0830374
Ssa#S18879473	THO complex 5 [Homo sapiens]	1.04919	0.441302	0.554474	0.575056	1.04042	1.40728	1.14852	0.836017	1.10438	0.720292	0.676626	-0.480066	-0.670509	0.0680719	1.02134	0.3499	0.48528	0.34777	0.598744	0.260537
Ssa#S30240300	Dual specificity protein phosphatase 18 [Salmo salar]	0.941948	0.933559	1.44418	1.18067	0.292763		0.303015	1.40951	0.650086	0.202454	-0.0191049	-0.110973	-0.0564938	0.0716033	-0.0055058	0.0925316	0.325704	0.119156	-0.178626	0.671395
Omy#CA386001	nuclear receptor binding protein [Homo sapiens]	1.27812	1.06091	1.14253	0.743653	0.321819	0.425513	0.201184	0.483076	0.327783	0.36344	0.695065	0.435907	0.177344	-0.387631	0.0945561	-0.127926	0.279553	0.0187883	0.0977355	0.0283843
Ssa#GRASP209736919	ATP synthase subunit b, mitochondrial precursor [Salmo salar]	1.59721	2.06575	1.82008	2.609	1.28202	0.79462	1.04085	1.34676	1.1717	1.60495	2.90994	1.864	-0.0185113	0.157356	0.882154	0.423128	2.1717	0.418601	0.620716	1.18059
Ssa#EG760144	xin actin-binding repeat containing 2 isoform 2 [Homo sapiens]	0.835851	0.524656	0.867781	0.864576	1.26644	0.64712	0.588467	1.47711	1.73913	1.24649	1.02876	0.826522	-0.0590293	-0.300928	0.685625	-0.188813	0.00873793	-0.267054	0.157574	0.166458
Ssa#S35474310	F-box only protein 2 [Homo sapiens]	-0.994886	-0.276622	-0.655461	-0.180281	-0.916173	-1.01077	-0.61047	-1.08979	-0.902322	-1.02055	-1.44252	-1.02842	0.26092	0.477758	-0.441598	0.225258	-0.281974	-0.162552	0.100663	0.157014
Ssa#S35496709	beta-carotene 15, 15-monooxygenase 1 [Homo sapiens]	-1.05022	-0.632887	-0.760439	-0.802001	-0.109652	-0.413601	-0.948782	-0.942253	0.227343	-0.0325214	-0.756744	-0.092973	-0.0132541	-0.464503	-0.416494	-0.376823	0.191062	-0.249136	-0.0775273	0.0144168
Omy#S34425130	G-2 and S-phase expressed 1 [Danio rerio]	-1.20785	-1.23546	-1.76831	-0.525714	-0.485916	-0.660975	-0.824648	-0.619758	-0.271807	-0.438009	-0.177522	-0.0841604	0.612098	1.32935	0.0724218	1.00265	-0.0678055	0.905784	0.281383	-0.0544631
Ssa#GRASP209155975	Myristoylated alanine-rich C-kinase substrate [Salmo salar]	-1.14265	-0.544	-0.632095	-0.411215	-1.822	-1.35861	-2.30041	-1.60839	-1.51347	-2.33459	-2.22027	-1.62311	-0.0543406	-0.251551	-1.7455	-0.42047	-0.388145	-0.417346	-0.561502	-0.198762
Ssa#S35542336	actin [Oncorhynchus keta]	2.22148	0.281485	-0.585553	-4.26095	-2.62358	1.41843	-3.46742	1.03022	1.24407	-0.685269	0.285793	1.74688	-2.1183	-3.67905	3.46047	-0.972229	-3.18155	-5.31351	-3.83994	-4.22024
Ssa#GRASP209151854	Heterogeneous nuclear ribonucleoprotein K [Salmo salar]	-0.533644	0.100121	0.0994494	-0.255417	-0.85768	-0.671079	-0.452475	-1.01491	-0.29309	-0.219698	-0.54902	-0.214875	-0.723798	-0.848787	-1.18051	-0.859347	-0.650042	-0.359872	-0.348186	-0.652369
Ssa#DW571397	signal peptide peptidase 3 [Homo sapiens]	0.939814	1.0868	1.43894	1.48716	1.78877	1.35079	0.0131006	-0.177987	0.54127	1.31804	0.923011	1.06175	0.0532721	0.0598225	0.90792	0.0727113	0.520258	0.0461006	-0.181385	0.713189
Ssa#GRASP209737135	Transforming protein RhoA [Oncorhynchus mykiss]	-1.64324	-1.13351	-1.1591	-1.03597	-0.603909	-0.407411	-0.689869	-0.855141	-0.85297	-1.27381	-0.991079	-0.801572	0.296475	0.334247	-0.381373	0.217603	-0.19464	0.159483	0.347129	-0.0817012
Ssa#S35582337	ribosomal L1 domain containing 1 [Homo sapiens]	-1.57352	-0.802687	-1.52271	-0.908341	-0.971249	-0.0792396	-0.19866	-1.19469	-0.67618	-0.808799	-0.475696	-0.760637	0.386232	0.797391	-0.329682	0.427665	-0.270238	-0.092348	-0.039318	-0.361249
Ssa#GRASP209733555	Stathmin [Oncorhynchus mykiss]	-1.56962	-1.53781	-2.16392	-0.274551	-1.51817	-0.983749	-0.170891	-1.54081	-1.18795	-1.47966	-0.856371	-1.26913	0.087018	0.524839	-0.438624	0.75379	-0.612557	-0.0429435	0.00294477	-0.293298
Ssa#GRASP223672330	60S ribosomal protein L18 [Salmo salar]	-0.897353	-0.470908	-0.465116	-0.700975	-1.09744	-1.34448	-0.774967	-1.12246	-0.319775	-0.650178	-0.882322	-0.703529	0.033638	-0.0368676	-0.916403	-0.199323	-0.249652	0.0180715	-0.176634	-0.60244
Ssa#GRASP209732125	Elongation factor 1-beta [Salmo salar]	-0.97588	-0.578619	-0.941115	-0.915567	-0.912288	-0.744436	-0.543569	-0.990508	-0.758472	-0.307221	-0.50704	-0.349988	-0.235939	-0.368396	-0.633478	-0.511566	-0.707553	-0.228998	-0.48557	-0.514716
Ssa#TC98823	Tensin-like C1 domain-containing phosphatase [Salmo salar]	-1.04382	-0.695507	-1.03231	-0.692053	0.461714	-0.251587	-0.461867	-0.496623	0.1626			-0.616866	0.383084	0.420276		0.271226	-0.148135	-0.116722	-0.440284	0.0120867
Ssa#GRASP221221149	Trafficking protein particle complex subunit 3 [Salmo salar]	-0.885838	-0.467082	-0.930692	-0.152533	-1.94026	-1.27841	-0.776289	-1.24762	-0.918291	-0.868624	-0.73417	-0.11002	0.366408	-0.0165962	-0.773676	0.0582189	0.259024	0.281823	0.323324	0.187375
Ssa#CK990966	Transcriptional regulator Erg [Salmo salar]	2.4385	1.41675	2.12894	1.93033	1.72869	2.30887	0.578178	0.548243	1.49373	1.61514	2.21616	1.33746	-0.244131	-0.844147	1.29998	-1.23762	1.34057	0.0281551	0.0157453	-0.0421952
Ssa#S30264902	WD repeat domain 24 [Homo sapiens]	1.26755	0.63186	0.874975	0.163546	0.889968	0.357236	0.480733	0.670843	0.747783	1.05779	0.943915	0.651073	0.392068	0.0943656	0.605073	-0.0472025	0.0453319	0.0761181	0.0230148	0.0394517
Ssa#GRASP209153676	Methyl-CpG-binding domain protein 3 [Salmo salar]	-1.03524	-0.258194	-0.523276	-0.627274	-1.08404	-1.53516	-0.927712	-1.27314	-1.0928	-0.996612	-1.71387	-0.967249	0.990562	0.188324	-0.583531	0.0739201	0.484634	0.157671	0.291702	0.248726
Ssa#S18847050	crystallin, gamma B [Homo sapiens]	1.99262	1.20148	1.55084	0.710118	-0.00803943	0.895698	1.16078		0.563465	0.70904	0.91969	0.894446	-0.0206196	-0.716515	0.471365	-0.0129397	-0.0119865	-0.128238	0.14045	-0.484445
Omy#CX032537	UPF3 regulator of nonsense transcripts homolog A isoform hUpf3p [Homo sapiens]		0.504231	0.149521	0.227488	3.51408	0.865407	0.974163	0.604222	0.448109	0.694638		0.636317	-0.437104	-0.193647	0.258994		0.703322
Omy#CR375557	Ubiquitin [Oncorhynchus mykiss]	0.819969	1.19775	1.18619	0.809111	0.347395	0.430578	0.243196	-0.0661487	0.202695	0.459864	0.0709931	0.226309	0.537352	0.0112617	0.390365	0.393743	0.278131	0.0957217	0.0976833	-0.133015
Ssa#STIR03441	Ubiquitin-conjugating enzyme E2 N [Salmo salar]	1.52415	1.18054	1.20295	1.84317	1.30542	0.656465	0.425676	-0.208033	1.13576	0.554127	1.27817	-0.230208	-1.99545	-0.257922	0.246346	0.587286	0.560391	-0.103056	-1.32552	-0.0496592
Ssa#S35551446	Hydroxymethylglutaryl-CoA lyase, mitochondrial precursor [Salmo salar]	-0.43928	-0.743234	-1.54318	-1.38919	-0.812004	-0.581369	-0.756385	-0.505054	-0.44742	-0.335126	-0.80929	-0.470222	-0.248103	-0.426645	-0.709414	-0.137835	-0.811003	-0.572925	0.0059477	-0.20835
Ssa#S18892475	Thyroid hormone receptor alpha	2.7135	1.02595	2.46793	1.7964	4.99495	4.58814	3.19171	2.73415	1.50711	2.5844	1.96275	2.13234	-0.0343235	0.11436	2.16457	0.0758669	1.5361	-0.0737567	0.147222	0.109085
Ssa#GRASP209730887	AN1-type zinc finger protein 2B [Salmo salar]	-0.497416	-0.510631	-0.312375	-0.790846	-0.662812	-1.479	-0.882093	-0.668506	-0.556813	-0.425368	-1.13216	-0.0507297	0.0824521	-0.156167	-0.588242	-0.211823	-0.611072	-0.505631	-0.409712	-0.684585
Ssa#S35516207	FK506-binding protein 14 [Salmo salar]	-1.41983	-0.432984	-0.131766	0.576733	-1.08103	-0.865104	-0.625771	-0.952048	-1.78933	-1.27335	-1.49925	-0.551365	0.978017	-0.235492	-0.615227	-0.264418	-0.711152	-0.12849	-0.344623	0.433158
Ssa#DW579006	Sec6 protein [Homo sapiens]	3.95629	2.45217	2.7127	3.41633	0.980911	-0.223584	0.96424	1.83153	0.585434	2.58384	0.857565	0.400504	-1.31558	-1.90075	0.0136234	-0.623102	2.73136	0.465833	0.37082	-0.440561
Ssa#DV106832	Tax1 (human T-cell leukemia virus type I) binding protein 1 isoform a [Homo sapiens]	2.7624	1.35233	2.04574	1.88058	1.74336	2.38944	2.0569	1.42323	1.23853	1.46738	1.55244	0.52136	0.472257	0.137766	1.18181	-0.157581	-0.062088	-0.0495811	0.0888407	0.452943
Ssa#GRASP223649179	Acyl-coenzyme A oxidase 1, peroxisomal [Salmo salar]	-0.193707	-0.748109	-0.13456	-1.75891	-0.538805		1.43615	0.454206	-0.5568	0.668291	-0.554313	-0.144297	-1.04342	-1.18725	-0.363565	-1.00439	-1.18254	-1.35336	-1.06528	-0.785038
Ssa#KSS4877	Unknown	0.948311	1.20911	1.02734	0.698835	0.0988191	0.534752		1.40035	0.293177	0.726338	0.210413	0.0241018	-0.0607834			-0.0971568	0.20784	0.39348	0.466114
Omy#CA347760	calmodulin binding transcription activator 2 [Homo sapiens]	3.65938	2.11548	2.98251	2.84914	3.74158	4.55954	2.821	2.82102	2.07808	2.87431	3.51479	2.10325	-0.322471	-0.669384	1.88593	-0.134746	2.17882	0.486501	0.303056	0.507328
Ssa#GRASP209734629	Phosphatidylcholine transfer protein [Salmo salar]	-1.10889	-0.407502	-0.879147	-1.22685	-0.946418	-1.51323	-0.362453	-1.48681	-0.50168	-0.346924	-0.511141	-0.344	0.377638	0.0243298	-0.578877	-0.337395	0.013031	-0.030206	0.303192	-0.162181
Ssa#GRASP221219253	Microfibrillar-associated protein 2 precursor [Salmo salar]	-1.04297	-0.00702609	-0.00695412	0.786431	-1.87103	-0.457222	-1.19017	-1.73645	-1.70916	-1.31825	-2.19624	-2.09145	-0.123198	-0.205822	-0.81111	0.109537	0.294067	-0.247244	0.0563053	0.697647
Ssa#S35679715	non-metastatic cells 1 protein [Salmo salar]	-1.72677	-0.869178	-1.31252	-1.00813	-2.32634	-2.16455	-1.43235	-1.38956	-1.46318	-1.52288	-1.98833	-1.17723	-0.22317	-0.148801	-1.34683	-0.392258	-1.17545	-0.30485	-0.232628	-0.534642
Ssa#GRASP209152727	Interleukin enhancer-binding factor 3 homolog [Salmo salar]	-0.885547	-0.674471	-1.06939	-0.706765	-0.680153	-0.920763	-0.0636358	-0.483578	0.0277261	0.238596	0.182803	0.125417	-0.166278	0.238128	-0.306633	0.0338503	-0.629891	-0.000675388	-0.0895194	-0.150135
Ssa#STIR19154	polynucleotide kinase 3-phosphatase [Homo sapiens]	-1.12543	-0.652634	-0.964397	-1.04692	-0.637343	-0.620007	-1.32178	-0.182641	-0.601123	-0.999843	-0.382187	-1.23072	-0.298238	-0.0107979	-0.780231	0.150285	-0.717569	-0.00224094	0.13437	-0.840151
Ssa#GRASP209731761	SEC13 homolog [Salmo salar]	-0.732007	-0.590664	-0.705901	-0.196241	-0.936236	-1.37223	-0.642308	-1.11191	-0.834967	-1.02489	-1.24035	-0.769923	-0.248646	-0.474265	-1.04889	-0.370808	-0.487535	-0.431459	-0.210364	-0.426561
Ssa#GRASP223647923	Nuclear factor erythroid 2-related factor 2 [Salmo salar]	-0.949619	0.0267736	-0.429304	-0.28385	-1.49372	-0.826101	-0.0699232	-0.565329	-0.744204	-0.877542	-1.07557	-0.64087	-1.0018	-0.725784	-0.793779	-0.593678	-0.52567	-0.353091	-0.43423	0.164603
Ssa#S35541355	G-protein coupled receptor 110 isoform 1 [Homo sapiens]	-0.727645	-0.727649	-0.735008	-1.08878	-0.0695961		-0.695773		-0.601772	-0.532459	-0.1315	-0.831457	0.584111	0.17972	-0.0949911	0.825756	0.0221621	-0.0217182	0.22539	-0.306971
Ssa#GRASP209735907	Microsomal glutathione S-transferase 3 [Salmo salar]	-0.702093	-0.361554	-1.05591	-1.41249	-1.21116	-1.98404	-1.36467	-1.55554	-0.932209	-0.738142	-0.471744	-1.02581	-0.202841	-0.839011	-1.19941	-0.917423	-0.562143	-0.553526	-0.323061	-0.838123
Omy#S15331353	RNA polymerase II associated protein 2 [Homo sapiens]	2.30823	1.62032	1.42513	1.65991	3.78707	4.77983	3.03407	1.94945	2.75734	3.29901	4.1036	1.47056	0.461651	-0.0849196	2.44075	0.671277	2.64709	0.590792	0.379299	0.560093
Ssa#GRASP209156221	Ras-related protein Rab-11B [Salmo salar]	1.65027	1.02828	1.30954	1.10152	0.188018	1.39992	0.584967	0.24263	0.802371	0.951074	0.993394	0.276437	-0.00203003	0.00921423	0.821621	-0.0384173	-0.256761	0.095144	0.315593	-0.141657
Ssa#GRASP223649019	TFG [Salmo salar]	-1.06382	-0.314058	-1.01915	-1.16794	-1.29862	-1.58876	-0.908843	-0.521608	-0.661381	-0.667371	-0.574293	-0.397241	-0.10221	-0.144918	-0.36555	-0.209188	-0.326475	-0.0574231	-0.0171415	-0.543063
Ssa#CL7Contig1	Heat shock cognate 70 kDa protein	-1.64712	-0.808973	-0.878443	-1.24373	-2.76369	-3.78336	-1.72885	-1.99043	-1.3842	-1.27261	-1.85555	-2.00926	-1.99404	-1.73594	-2.00124	-0.926001	-1.09009	-0.421297	-0.167686	-0.799595
Ssa#S18892485	transport-associated protein [Salmo salar]	-1.10232	-0.655563	-0.994739	-0.82385	-1.44254	-1.46304	-0.788379	-1.1907	-0.968152	-0.998885	-0.812019	-0.130565	-0.132957	0.107141	-0.906518	-0.0995136	-0.403616	0.0485993	-0.104284	-0.441253
Ssa#S35534981	actinin alpha 3 [Salmo salar]	-2.11323	-3.08758	-1.88818	-2.53783	-0.400905	-1.63826	-3.62539	1.13235	0.438014	-2.23326	-3.68513	-1.43382	0.244419	-0.263489	-1.65653	-0.0653608	-2.36719	-0.110247	-2.03179	0.214102
Ssa#S35709425	myosin heavy chain [Oncorhynchus mykiss]	1.94366	-0.104822	-1.25	-3.81715	-2.95218	1.03152	-3.83132	1.40835	0.833353	-0.529541	0.334996	1.81915	-2.45947	-2.7779	2.98596	-0.593944	-3.14274	-5.45262	-4.4734	-4.90478
Ssa#S35557680	FAT tumor suppressor 1 precursor [Homo sapiens]	-1.73735	-0.313104	-0.699645	-0.987437	-1.50736	0.24048	-0.384056		-0.970742	-1.04906	-1.20467	-0.691747	-0.0260345	-0.283688	-1.00866	-0.358359	-0.564456	-0.310464	-0.184226	0.309756
Ssa#EL698495	S-phase kinase-associated protein 1A [Oncorhynchus mykiss]	-0.995972	-1.71169	-1.22639	-1.46215	-1.01077	-0.585845	-0.805612	-0.907789	-0.673925	-1.56948	-0.855049	-0.611533	0.236353	0.648302	-0.220002	-0.0647097	-0.482209	0.27189	0.0274424	-0.425838
Ssa#GRASP223648461	F-box/LRR-repeat protein 5 [Salmo salar]	-0.251378	0.0564706	-0.0892443	-0.430454	-0.833612	-0.571565	-0.508124	-0.685772	-0.457084	-0.0276316	-0.37311	-1.16893	-1.31752	-1.09465	-0.685188	-0.943913	-0.0100456	-0.401808	-0.488331	-0.108725
Ssa#KSS3160	Unknown	-1.29679	-0.441263	-0.419654	-0.503067	-1.05284	-1.1875	-0.656078	-0.595614	-0.50915	-0.820413	-0.768007	-0.584956	-0.156716	0.373143	-0.648574	0.450015	0.1237	0.530546	0.435991	0.390482
Ssa#CL511Contig1	heat shock protein hsp90 [Oncorhynchus tshawytscha]	-1.663	-0.948826	-1.41393	-0.842937	-1.44993	-1.49129	-1.24111	-2.04336	-1.36585	-1.34328	-1.49374	-0.386717	0.448853	0.445326	-0.730532	0.56347	0.332792	0.421414	1.25184	0.639885
Ssa#STIR32164	Beta-adducin [Salmo salar]	2.11202	1.24934	2.0837	1.98521	0.791084	2.69484	1.5114	1.27081	1.06773	1.33407	1.22797	0.65307	-1.22373	-0.800941	0.586935	-0.589598	1.19728	-0.171043	-0.159931	0.557508
Ssa#GRASP209735329	Ubiquitin-like protein 1 [Salmo salar]	0.868549	-0.982141	-0.406325	-1.31726	-1.92618	-2.1429	-2.04081	-3.02778	-3.18017	-0.841795	-0.388464	1.07198	0.629437	-2.06864	-0.787861	-1.4145	-1.01271	0.955958	2.45264	-0.785385
Ssa#GRASP209734261	ATP synthase lipid-binding protein, mitochondrial precursor [Salmo salar]	-1.19864	-1.38384	-0.843264	-0.961509	-0.113509	-0.602922	-0.721526	0.988505	0.858716	-0.968121	-1.37035	-0.768024	0.0136823	0.0184871	-0.544119	-0.23006	-0.793619	0.0365435	-0.877782	0.323704
Ssa#TC93681	ring finger protein 38 isoform 1 [Homo sapiens]	1.39006	1.65237	1.42409	2.18411	1.10278	0.341335	0.782818	0.986865	0.970599	1.34998	2.63676	1.52832	-0.40632	-0.380062	0.309558	-0.250876	2.05122	-0.092411	0.286535	0.533036
Ssa#S48428365	vacuolar protein sorting 52 [Salmo salar]	0.880083	0.838141	1.3301	1.13738	0.815472	1.44387	1.17505	0.786605	0.586801	1.21386	1.51072	0.741991	-0.522146	-0.392694	0.7077	-0.326791	0.776824	0.256975	0.0866875	-0.0871615
Ssa#EG860301	serine/threonine protein kinase pim-3 [Salmo salar]	3.3242	0.413014	2.47672	1.90251	5.12786	5.10308	3.86654	3.1979	1.08084	2.82462	2.16776	2.21453	0.0515517	-0.217387	2.12668	0.332663	1.38345	-0.286069	-0.169625	0.643922
Ssa#KSS3333	pentatricopeptide repeat domain 1 [Homo sapiens]	4.94076	1.87736	3.49553	2.14069	5.41371	5.53275	4.32052	3.3471	1.20228	2.7574	2.37338	1.09601	0.193756	-0.0529143	2.41949	0.622396	1.86439	-0.403003	-0.302527	0.867355
Ssa#DY705917	F-box/WD repeat-containing protein 11 [Salmo salar]	2.90729	2.12079	1.8596	2.91217	0.176422	-0.408032	0.60658	0.930471	0.212117	1.38097	0.704581	0.137291	-0.974467	-1.08921	-0.00125442	-0.252327	2.60998	0.347472	0.474025	-0.289938
Ssa#TC88604	Cathepsin L1 [Salmo salar]	-1.11865	-1.66792	-1.08271	-1.56116	-2.28425	-0.428593	-0.681261	-0.933952	-1.3537	-0.707578	-0.912589	-1.02547	-0.154226	-0.101282	0.297769	0.0471235	-0.617053	0.142912	0.747215	0.432556
Ssa#TC112917	Triosephosphate isomerase [Salmo salar]	0.608192	-0.204235	-0.579284	0.376182	-1.04214	-0.752167	-0.363486	-0.527056	0.132481	-0.643497			-0.262674	-0.31953	2.50663		-1.04262	-1.2265	-1.21688	-0.727628
Ssa#GRASP209154079	Hematological and neurological expressed 1 protein [Salmo salar]	-0.297873	0.358461	-0.125549	-0.476501	-0.805331	-0.994147	-0.214711	-1.59884	-0.223984	0.159752	0.254504	0.137952	-0.811918	-1.41597	-1.09731	-1.15026	-0.406156	-0.365221	-0.427139	-1.30638
Ssa#S18847904	ATPase, Ca++ transporting, cardiac muscle, slow twitch 2 isoform 1 [Homo sapiens]	1.22361	-1.02608	-0.99406	-5.90608	-3.80286	1.47776	-3.79865	1.14099	0.395777	-0.71096	0.0186382	1.88884	-3.11815	-2.73636	3.64757	-0.864461	-4.02086	-6.35499	-4.24968	-5.67075
Ssa#S35547984	Diablo homolog, mitochondrial precursor [Salmo salar]	-1.07459	-0.631462	-1.15719	-1.29793	-0.628108	-0.586888	-0.520235	-0.85059	-0.37944	-1.09935	-0.600052	-0.745003	0.357722	-0.0228552	-0.0230736	-0.102055	-0.299036	-0.340709	-0.194824	-0.515645
Ssa#S35532957	coactivator-associated arginine methyltransferase 1 [Homo sapiens]	5.26388	2.14094	3.84507	3.08089	5.53016	5.85015	4.4922	3.48648	1.41888	3.08514	2.51623	2.40234	0.144032	0.156166	2.64391	0.434365	2.09315	-0.103113	-0.168107	0.515348
Ssa#DT317734	enolase 3-2 [Salmo salar]	1.76406	-1.61075	-1.31003	-2.91682	-2.60321	1.10145	-2.69893	0.707855	-0.251886	-1.57457	-1.06859	0.98975	-1.36475	-1.75697	4.0286	-0.574424	-2.73477	-4.57665	-4.13284	-3.34436
Omy#S18534052	electron-transfer-flavoprotein, beta polypeptide isoform 2 [Homo sapiens]	-1.05694	-1.3003	-0.743985	-1.15817	-0.755968	-1.25259	-0.975529	0.970425	1.14241	-0.833291	-1.37585	0.127662	0.662987	0.533752	-0.0706633	0.452779	-1.28105	0.337527	0.158355	0.867858
Ssa#GRASP209730343	Di-N-acetylchitobiase precursor [Salmo salar]	-1.51558	-0.0987166	-0.657591	-0.195227	-1.34243	-1.27048	-0.769795	-0.393406	-1.26479	-0.696865	-0.705749	-0.340412	0.115903	-0.616267	-0.645291	-0.422994	-0.523649	-0.631334	-0.632877	-0.378645
Ssa#KSS4467	protein kinase N2 [Homo sapiens]	1.11816	1.00012	1.63693	1.23417	0.256055	0.364162	-0.166678	-0.0164562	0.339818	0.796802	0.554167	0.239465	-0.132443	-0.23448	0.541556	-0.320521	0.519798	0.0194323	-0.0617062	0.0972925
Ssa#GRASP221221265	Caprin-1 [Salmo salar]	-1.29074	-0.311889	-0.984951	-0.0312875	-1.34889	-1.26701	-0.784229	-1.28154	-0.635783	-0.961087	-0.75059	-0.314707	0.610511	1.35387	-0.149037	1.68106	-0.0414706	1.0247	0.99957	0.66172
Omy#S15300899	unc-84 homolog B [Homo sapiens]	1.5399	0.928914	1.59101	1.35603	1.13871	1.48371	1.36382	0.57458	0.54646	0.834362	1.4286	0.632895	-0.408121	0.507869	1.5776	0.100932	0.315764	-0.323773	0.196182	-0.6371
Ssa#STIR38613	chromodomain helicase DNA binding protein 4 [Homo sapiens]	1.07546	0.989945	1.07276	0.634272	0.524708	0.75764	0.20404	0.0108032	0.463208	0.750139	0.388414	0.034459	-0.546994	-1.01039	0.120046	-1.04963	0.773175	-0.156256	-0.0623375	-0.477573
Ssa#GRASP209738507	60S ribosomal protein L3 [Salmo salar]	-0.593454	0.0544427	0.134718	-0.0164476	-1.27566	-1.36468	-0.786741	-1.25682	-0.420811	-0.680172	-0.934147	-0.601607	0.253616	0.183747	-0.771269	0.265395	-0.0602592	0.328059	0.33682	0.0678571
Ssa#DW547832	multiple PDZ domain protein [Homo sapiens]	-0.890515	-0.762013	-0.887324	-1.25097	-0.224748	-0.103501	-0.68424	-0.268932	-0.542145	-1.05313	-0.628915	-0.0524352	0.227394	-0.0175911	-0.100829	-0.338172	-0.294075	-0.110794	0.167873	0.0163295
Ssa#S30274348	coiled-coil domain containing 83 [Homo sapiens]	5.14419	2.17749	3.72171	3.10103	5.39288	5.77487	4.24596	3.48446	1.38363	3.11909	2.65029	1.22912	-0.11264	-0.353447	2.10923	0.481185	1.73923	-0.371319	-0.514973	0.0451588
Ssa#GRASP209154143	Sodium- and chloride-dependent GABA transporter 2 [Salmo salar]	-0.358645	0.786249	0.530701	-0.633567	-1.10499	-1.44584	-0.830198	-1.21993	-0.520849	0.325404	-0.722951	-0.366093	-0.362444	-0.34231	-1.20305	-0.314062	0.881519	0.628297	0.411727	0.297889
Ssa#S35694451	AF252302_1 shaker-related potassium channel Tsha2 [Oncorhynchus mykiss]	1.35047	0.96265	1.11804	0.795966	0.936721	1.98652	0.432661		0.502378	0.662911	1.14104	0.736933	-0.269005	0.010858	0.325669		-0.550361	0.0268484	-0.515568	0.413075
Omy#TC164858	prokineticin 2 [Homo sapiens]	1.59618	2.1059	1.74341	2.60563	1.40169	1.90974	1.63561	1.09352	0.986119	2.92386	3.33629	1.71894	-0.266526	-0.174077	1.26405	0.00482842	1.86098	0.154396	-0.0640288	-0.187577
Ssa#TC109000	phosphoglucomutase 1 [Salmo salar]	0.730273	-1.26806	-1.26208	-1.86351	-1.01274	1.8662	-1.23421	1.91117	-0.00467075	-0.703698	-0.314637	1.2666	-0.760669	-0.816097	3.57497	-0.17253	-1.97699	-2.19788	-2.28001	-1.32108
Omy#S34424622	HemK methyltransferase family member 1 [Homo sapiens]	1.70013	1.67872	1.91912	2.62492	1.86523	0.525196	0.304857	0.813306	0.191889	1.19924	2.85397	1.14145	0.24765	0.20521	1.27972	0.160711	2.16792	0.0263286	0.227642	0.256736
Ssa#S32007228	Unknown	1.9995	1.18647	1.87664	1.31475	2.41825	3.02191	1.9944	1.86824	1.32535	1.77529	1.94459	0.737128	0.218089	-0.242105	1.32576	-0.504197	0.786573	-0.092469	0.27375	0.332436
Ssa#GRASP209154201	Zinc finger protein 576 [Salmo salar]	-0.797485	-0.474185	-0.794553	-0.658897	-1.74236	-2.23857	-0.930962	-1.19731	-0.811874	-0.83575	-0.871488	-1.52861	-1.05258	-0.749723	-0.360514	-0.0201031	-0.330187	0.106467	0.314338	-0.0403234
Ssa#S35515369	ER lumen protein retaining receptor 2 [Salmo salar]	1.83399	1.42442	1.47182	2.26918	1.62561	1.14552	0.715625	1.10857	0.32294	1.28821	2.78577	1.27917	0.44494	-0.398307	1.27837	-0.036953	2.57713	0.64534	0.919275	0.941396
Ssa#GRASP209150748	Serine protease HTRA1 [Salmo salar]	0.791002	1.03713	0.801121	-0.9332	-2.29503	-2.11393	-1.54137	-1.1996	-1.3416	-0.526168	-0.258643	-0.833956	-1.60838	-1.32428	-1.0379	-1.01631	0.516439	-0.575441	-0.171557	-0.294947
Ssa#GRASP223648499	Transcription factor MafB [Salmo salar]	-0.901171	0.0909761	-0.189274	-0.528486	-2.37853	-1.5641	-1.47604	-1.95038	-1.22643	-1.02156	-1.95392	-0.67957	0.203023	-1.00795	-1.32702	-0.779548	-0.323748	-0.0237004	-0.00753289	0.201297
Ssa#GRASP223647535	Leucyl-tRNA synthetase, cytoplasmic [Salmo salar]	-1.09793	-0.497513	-0.798548	-0.207918	-1.14364	-1.26836	-0.282963	-0.794053	-0.533062	-0.775135	-0.502835	-0.512247	-0.157106	0.240254	-0.219395	0.141132	-0.256844	0.101536	-0.02091	-0.683348
Ssa#S32011443	ribosomal protein L3-like [Salmo salar]	0.0471841	-1.33477	-1.31935	-1.35176	-0.556149	0.97177	-0.905576	0.279578	0.143043	-0.678075	-0.588921	0.354865	-0.385895	-0.648836	2.64234	-0.719193	-1.53125	-2.15708	-1.67895	-1.27107
Ssa#KSS5073	Unknown	-1.15206	-1.06123	-1.19862	-0.690701	0.283546	-0.657989	0.283356	-0.485672	-0.780101	0.121218	-0.362437	0.103819	-0.0583863	0.390882	0.657955	0.13343	-0.437676	0.149892	0.0115516	-0.320655
Ssa#S35537142	Calponin-2 [Salmo salar]	-1.54627	-0.490924	-0.901444	-1.23479	-1.48449	-0.742148	-0.838793	-1.4126	-1.13693	-1.50449	-0.898408	-1.04862	1.51171	0.762118	-0.841337	0.318304	-0.0802733	0.348748	0.0589535	-0.0195836
Ssa#S35657423	solute carrier family 23 (nucleobase transporters), member 2 [Homo sapiens]	1.8603	2.47928	2.16403	3.12515	1.45362	0.839337	1.1606	1.50539	1.47511	1.9449	3.37774	2.16682	-0.0930255	0.018123	0.932714	0.144649	2.6832	0.269351	0.662442	1.23208
Ssa#CL172Contig1	bleomycin hydrolase [Homo sapiens]	1.0605	0.308853	0.684881	1.09452	1.22184	1.29594	0.999276	0.762312	1.50715	0.800864	1.16093	0.748786	0.140237	0.564763	1.04199	0.337149	0.900782	0.593207	0.62753	0.451824
Ssa#S35688207	Coatomer subunit epsilon [Oncorhynchus mykiss]	-1.04791	-0.609046	-1.00558	-1.00653	-0.0843082	-0.188404	-0.639096	-0.947114	-1.34526	-0.69204	-0.492156	-0.672391	-0.536063	-0.201828	-0.378363	-0.476881	-0.328995	-0.597427	-0.490716	-0.188494
Ssa#S18840880	Unknown	0.550759	-2.93643	-3.72641	-5.15523	-1.58027	2.38299	-2.51941	2.25865	-1.40942	-2.24649	-3.14355	0.813901	-4.69423	-3.74168	-0.994304	0.416557	-4.07257	-7.00227	-6.53897	-5.47892
Ssa#KSS1067	Unknown	-0.350475	-0.068853	0.055801	-0.119893	-1.01684	-1.22276	-0.56328	-0.828628	-0.0137016	-0.415937	-0.472912	-0.30117	-0.0722983	-0.168407	-0.766321	-0.256605	-0.298183	-0.304231	-0.176503	-0.266013
Ssa#DW557873	zinc finger protein 403 [Homo sapiens]	1.46418	1.38751	2.34561	1.71798	0.550446	1.52101	1.27704	0.625174	1.25212	1.17217	1.42378	0.801992	-0.0544324	-0.840047	0.793733	-0.484659	0.851089	-0.00463968	-0.105001	-0.195041
Ssa#CA061005	RAB3A, member RAS oncogene family [Homo sapiens]	1.54116	1.93547	0.978734	-0.134676	1.30319	0.895882	0.841533	0.859251	0.355332	1.91459	2.03631	-0.0281968	0.491614	-0.837785	1.01133	-0.296049	0.67671	-1.12886	-0.649459	-0.869121
Ssa#GRASP221219379	Splicing factor, arginine/serine-rich 2 [Salmo salar]	-2.53994	-0.580111	-1.40738	-0.711166	-1.3531	-1.29776	-0.555861	-1.10007	-0.831996	-1.09159	-0.880469	-0.620666	0.246261	1.02878	-0.0643307	0.940952	-0.478356	0.789167	0.911931	0.409088
Ssa#S30273714	GATS [Salmo salar]	0.77083	1.21414	1.14465	0.824435	-0.370533	-0.27001	0.369232	1.06371	0.739452	0.403718	-0.566754	-0.109927	-0.234375	-0.220312	0.277314	-0.189721	0.124309	0.27838	0.0498279	0.203942
Ssa#KSS4213	protein LOC562437-like [Salmo salar]	-1.1349	-0.938748	-1.5454	-0.341513	-1.21783	-0.910527	-0.569482	-0.194345	-0.252866	-0.830501	-0.71107	-0.146607	0.458222	0.795439	0.597995	0.601343	-0.983356	-0.011032	-0.14417	0.062204
Ssa#S35660051	nucleoporin 43kDa [Homo sapiens]	-1.39776	-2.19985	-1.9195	-1.42247	-1.24834	-0.413544	-0.768047	-0.613985	-0.909827	-0.974454	-0.662498	-0.42599	0.0287369	0.148312	-0.46328	-0.0833266	-0.678549	-0.762767	-0.529055	-0.32266
Ssa#S30241634	similar to Si:dkey-252h13.6 isoform 2 [Danio rerio]	-0.261243	-0.268758	-0.490651	-0.804874	-0.855302	-0.684711	-0.38399	-1.42872	-0.272189	-0.444244	-0.450746	-0.472933	-0.284719	-0.22848	-0.947717	-0.362536	-0.0460278	0.0423216	0.0947455	-0.448521
Ssa#S35500323	putative c-Myc-responsive isoform 1 [Homo sapiens]	-0.783447	-0.718085	-1.48015	-0.639568	-0.872438	-0.541709	0.106842	-0.56691	-0.33576	-0.370305	-0.522517	-0.33836	1.2129	0.606603	-0.308612	0.84941	0.203435	0.173133	0.34143	0.221466
Ssa#DW590849	succinate-CoA ligase, ADP-forming, beta subunit [Homo sapiens]	-1.2261	-1.52841	-0.907469	-1.05417	-0.130226		-0.296007	0.363258	-0.713934	-0.0291614	-0.409419	-0.7642	-0.19891	-0.106926	-0.123948	-0.678245	-0.530081	-0.128202	-0.640672	-0.25258
Omy#S18159817	interferon-inducible GTPase_a [Salmo salar]	3.12908	1.85551	2.36897	2.18503	3.45584	4.64956	2.71939	1.87557	2.50812	2.8466	3.2611	1.25246	0.166797	-0.16486	1.98221	-0.307561	2.4591	0.49346	0.242513	0.347079
Ssa#GRASP209736145	ATP synthase subunit beta, mitochondrial precursor [Salmo salar]	-1.287	-1.00912	-0.798377	-0.835865	-0.645368	-0.884698	-0.840361	0.864951	0.891091	-1.03063	-1.42951	-0.419846	0.595196	0.573211	-0.147227	0.353132	-1.2117	0.0869095	-0.466061	0.663681
Ssa#S32000067	Unknown	2.93885	2.04388	1.88852	1.92075	1.30624	0.508352	1.00103	1.9442	0.428094	1.52066	2.31611	1.08149	-0.422062	-0.130067	0.909602	0.0346778	2.27526	0.241345	0.14864
Ssa#GRASP209731301	DCN1-like protein 1 [Salmo salar]	-0.384532	-0.191459	-0.383293	-0.0158936	-1.07437	-0.838001	-0.724376	-0.612053	-0.607823	-0.840935	-0.578682	-0.509462	-0.0941506	0.00857787	-0.154657	0.43614	-0.52458	0.0942348	-0.0868072	0.0882431
Ssa#S35699034	Poliovirus receptor-related protein 1 precursor [Salmo salar]	3.57497	2.02311	3.41337	2.75785	5.0667	4.80592	3.5352	3.15057	1.32127	2.77629	2.09886	2.05612	-0.199514	0.104763	2.27438	0.170878	1.78989	0.184812	-0.086346	0.866464
Ssa#KSS2268	Unknown	0.672942	0.885933	1.16761	0.86141	0.410707	0.504436	-0.663798	0.178112	0.886077	0.260233	0.611401	-0.250497	-0.837061	-0.409276	0.614224	-0.641949	0.539716	-0.0362905	-0.284199	0.285936
Ssa#S35559341	Periostin precursor [Salmo salar]	-2.06024	-1.92152	-2.08861	-3.1593	-2.3681	-2.2053	-3.60468	-2.86828	-2.78545	-1.70793	-2.49285	-1.38376	-0.0339128	-2.61333	-1.85509	-1.0872	-0.779012	-0.665245	0.151593	-0.442592
Ssa#GRASP209151356	Disabled homolog 2 [Salmo salar]	-0.496639	-0.326324	0.15245	0.875202	-0.95952	-0.0170567	-1.00436	-1.20488	-1.06339	-1.16625	-1.72262	-1.2132	-0.292778	0.52121	-0.848063	-0.0281949	-0.448984	-0.0696179	0.0765643	0.0502024
Ssa#GRASP223649449	Endonuclease domain-containing 1 protein precursor [Salmo salar]	-0.780498	-0.600634	-1.79913	-0.663578	-1.61535	-1.62777	-1.03396	-1.85254	-1.34379	-1.19875	-2.46468	-1.85279	0.184184	0.166205	-1.22094	0.0492223	-0.100172	0.319605	0.412665	-0.156389
Ssa#S30241269	Charged multivesicular body protein 1b [Oncorhynchus mykiss]	-1.0427	-0.68145		-0.76398	-0.499365	-0.451814		-0.27266			-0.0183389	-0.425882	-0.00845394	-0.220918		0.37982	-0.0441128	0.616709	0.326809	0.0724652
Ssa#GRASP209155655	Vacuolar protein sorting-associated protein 45 [Salmo salar]	-0.703196	-0.325211	-0.709531	-0.810593	-1.1598	-1.71262	-1.49896	-1.03977	-0.783257	-0.742385	-1.39235	-0.707582	0.00829719	-0.50697	-1.07139	-0.470654	-0.112709	-0.331682	-0.145137	-0.393659
Ssa#KSS2751	Unknown	2.39053	1.40997	1.99591	1.3248	1.02462	2.15329	0.76815	0.82088	1.22033	1.47666	1.64562	0.953672	-0.151715	-0.470526	1.27557	-0.847732	1.06632	0.0971886	-0.14638	0.0176938
Ssa#S35509777	MID1 interacting G12-like protein [Salmo salar]	-1.24712	-0.782514	-1.26666	-2.32578	-0.990442	-0.142926	-1.87656	0.550704	-0.841977	-0.9382	-1.49956	-0.220795	0.0253096	-1.2914	0.227796	-1.01473	-0.397395	-0.530419	-0.69229	-0.629148
Ssa#S35585369	forkhead box Q1 [Danio rerio]	-1.38318	-0.78208	-2.71145	-2.85434	-3.00068		-1.88132	-2.68076	-2.06993	-1.83224	-2.04442	-0.719213	-0.489862	-3.94421	-2.26538	-1.09183	-1.61242	-0.48568	-0.217165	-1.70763
Ssa#GRASP209737339	Complement factor D precursor [Salmo salar]	-0.909726	-2.03075	-0.425883	-0.00766301	-1.49162	-1.38787	-1.02003	-0.924522	-0.147247	-0.740458	0.0994264	0.981551	0.820895	1.04203	-1.30074	-0.184474	-0.561434	0.383135	0.178805	0.065936
Ssa#GRASP221221927	Clathrin light chain B [Salmo salar]	-0.574464	-0.108852	-0.982471	-0.842892	-0.920256	-1.5097	-1.19441	-0.991367	-0.786604	-0.246458	-0.132342	-0.247998	-0.0928445	-0.787148	-0.957602	-0.495816	-0.314569	-0.213846	-0.122095	-0.656435
Ssa#S18833950	phosphoglycerate mutase 2-1 (muscle) [Salmo salar]	1.68212	-1.37243	-1.88407	-2.64876	-1.8294	1.55421	-2.12328	0.905563	0.298616	-1.56902	-0.688985	1.28502	-1.11647	-1.81348	3.61656	-0.786245	-2.68671	-2.82306	-3.09216	-1.73358
Ssa#GRASP209154815	Probable ATP-dependent RNA helicase DHX58 [Salmo salar]	-1.71042	-1.61996	-1.30141	-0.804673	-2.03986	-1.55621	-1.17118	-1.49014	-1.93253	-1.88276	-1.01198	-0.711022	-0.333424	-0.482419	-0.252941	-0.250236	-0.806999	0.251451	0.943799	-0.703288
Ssa#GRASP223647209	AP-1 complex subunit mu-2 [Salmo salar]	0.439775	0.681365	0.215648	0.192239	0.435348	-0.207897	1.06137	-0.0511964	0.517464	0.889691	1.07552	0.882334	0.428071	0.384919	0.617601	0.414164	0.655468	0.567121	0.741155	0.206766
Ssa#GRASP221219939	YEE9 protein [Oncorhynchus mykiss]	-1.6543	-0.441954	-1.91377	-0.583622	-1.7148	-0.831122	-0.93162	-0.893251	-0.691828	-1.13389	-0.78263	-0.787439	-0.127082	0.168002	-0.881566	0.284142	-0.426182	0.596156	0.458334	-0.493203
Ssa#S30282003	WD repeat domain 36 [Homo sapiens]	3.86914	1.31791	2.3199	1.57619	4.17353	4.48109	2.91066	2.89909	1.7621	2.83976	3.01462	1.78952	-0.372292	-0.667083	1.84765	-0.146945	1.99293	0.219534	0.239815	0.694461
Ssa#EG843803	succinate dehydrogenase complex subunit A flavoprotein [Salmo salar]	-0.734656	-0.989318	-0.655592	-1.06856	-0.00639888	-0.398064	-1.19217	1.11868	1.03971	-0.52856	-1.20525	0.0136238	-0.279891	-0.283427	-0.160069	-0.310502	-0.609286	0.0386882	-0.657099	0.337805
Ssa#S35550915	similar to autoantigen [Danio rerio]	-2.46965	-0.763747	-1.66298	-2.71083	-1.87634	-2.25597	-1.74572	-2.86595	-2.44424	-1.34618	-2.39619	-1.2766	0.139356	-1.43627	-1.1686	-0.777185	-0.341322	-0.709349	-0.513752	-1.20233
Ssa#TC81967	GCN1 general control of amino-acid synthesis 1-like 1 [Homo sapiens]	-0.822396	-1.16095	-0.714469	-0.777708	0.0723773	-0.524625	-0.350167		-0.478282	-0.0814438		0.510409	-0.010615	0.0186419	-0.214646	0.0515268			0.00967105
Omy#S34312423	U2-associated SR140 protein [Homo sapiens]	2.63083	1.64246	2.41557	1.75805	2.73476	2.19	1.39625	1.41502	1.51962	1.45401	1.53528	0.427482	0.0318019	-0.0772765	1.31136	-0.045448	0.976257	0.00858789	0.172438	0.499043
Omy#S32041890	Unknown	-1.11751	-0.624182	-0.651055	-0.710844	-1.42335	-1.07191	-0.818237	-1.28994	-0.904612	-0.745167	-0.502578	-0.578861	-0.958462	0.0897785	-0.649109	0.0428915	-0.286561	0.184086	0.136736	0.0630677
Ssa#KSS3409	isocitrate dehydrogenase 2-1 (NADP+), mitochondrial [Salmo salar]	-1.13615	-1.26585	-0.717702	-0.978903		-0.466223	-0.191466		-0.437451		0.182229	-0.34328		0.0448315			-0.026401	0.266259	0.26141	-0.0488354
Ssa#GRASP209737265	U4/U6.U5 tri-snRNP-associated protein 3 [Salmo salar]	-0.703114	-0.460383	-1.03636	-0.820632	-1.2551	-1.28125	-0.785995	-0.92759	-0.397221	-0.958703	-0.801439	-0.518977	0.415548	0.385786	-0.214818	0.546702	-0.0728021	0.424428	0.446693	-0.349924
Ssa#GRASP221220657	Cold-inducible RNA-binding protein [Salmo salar]	-1.95229	-1.08858	-1.67365	-0.957381	-2.02898	-1.86796	-1.26642	-2.2715	-1.32873	-1.51564	-1.98042	-1.01847	0.11773	0.332794	-1.34724	0.364752	-0.617954	0.0863843	0.142136	-0.581508
Ssa#GRASP223648947	Krueppel-like factor 2 [Salmo salar]	0.0132363	0.642048	0.440784	0.375543	-1.884	-1.1904	-1.41626	-1.18924	-1.02216	-1.74729	-1.94112	-0.753701	1.185	-0.00275052	-0.94324	-0.211194	0.217768	0.504604	-0.0168869	0.612907
Ssa#EG784820	sister-of-mammalian grainyhead protein isoform 3 [Homo sapiens]	-1.0139	-1.26784	-1.27811	-0.753717	-0.0890208	-0.187832	-0.681618		-0.278855	-0.00504771	-0.442779		-0.00845394	-0.24828		0.219648	-0.0779458	-0.297809	-0.253084	0.044383
Omy#S18162700	synovial sarcoma, X breakpoint 2 interacting protein [Homo sapiens]	0.170726	0.497472	0.501049	0.566369	1.29699	1.37884	0.859067	0.938296	0.811113	1.02366	1.13208	0.632008	0.408938	0.066824	0.489642		-0.0726315	-0.1352	0.0753588	0.0641018
Ssa#EL697929	type I keratin E7 [Oncorhynchus mykiss]	-1.47011	-0.510258	-1.45905	-2.12177	-2.43114	-2.65194	-1.56867	-2.77063	-2.52449	-1.65573	-1.88096	-1.42597	-0.53684	-0.71518	-2.2794	-0.198392	-0.464481	-0.580498	0.560109	-0.482471
Ssa#GRASP221219639	Proteasome subunit alpha type 4 [Oncorhynchus mykiss]	-1.27286	-0.843173	-1.22635	-0.826207	-0.349903	-0.641106	-0.575471	-0.814513	-0.581627	-0.926587	-0.0406907	-0.292638	-0.0756507	0.171949	-0.376825	0.0154467	-0.518139	-0.0273432	0.322973	-0.137996
Ssa#S35554872	GTP-binding protein [Oncorhynchus tshawytscha]	-0.515711	-0.868838	-1.35331	-0.894223	-1.09137	-0.344978	-1.14144	-0.800339	-0.982638	-0.96765	-0.57011	-0.805572	-0.682075	-0.795704	-0.620205	-0.270395	-0.535098	-0.120815	0.351249	-0.410354
Ssa#GRASP209738211	Myosin light polypeptide 6 [Salmo salar]	-0.677925	-0.387223	-0.429363	-0.868025	-1.42997	-1.64535	-0.914675	-1.48014	-0.879105	-0.532219	-0.880131	-0.652946	-0.0431744	-0.908033	-1.00913	-0.635637	-0.413024	-0.283153	-0.181403	-0.503778
Ssa#GRASP209734577	Tescalcin [Salmo salar]					1.668	1.8976	1.5731	2.5587	0.00857798	0.352814	1.43852	1.57264			0.595067	-0.0129397	0.269979			-0.182542
Ssa#GRASP209731749	WD repeat-containing protein 37 [Salmo salar]	0.555734	1.00802	1.02622	-0.552604	0.224378	-0.0146819	0.0510958	0.970054	0.901066	0.985356	0.591376	1.05263	0.899604	0.0122294	0.240529	0.32739	0.967285	-0.239963	0.604487	0.333941
Ssa#S48423167	ribosomal RNA processing 15 homolog [Homo sapiens]	2.26039	0.137824	1.49729	1.04682	4.77152	4.40787	3.21272	2.95951	0.515688	2.21075	1.41919	1.62449	-0.135514	0.030959	1.84203	0.279316	1.0442	-0.195126	-0.304865	-0.240901
Ssa#CA054602	leucine rich repeat containing 16B [Homo sapiens]	3.12294	2.13404	2.47846	3.59971	1.96591	0.710097	1.16646	0.527858	0.695066	1.38119	2.95727	0.81489	0.0993766	0.00202916	1.34474	-0.00162491	2.14077	0.273976	0.0550039	-0.143265
Ssa#GRASP209154423	Serotransferrin-1 precursor [Salmo salar]	2.05623	-2.24707	-2.06218	2.81012	-0.316998	-0.434336	-1.07555	-0.250257	-0.79246	-1.38221	-1.03495	-1.245	-0.536118	2.82185	-0.945706	1.80202	0.11254	0.335298	1.15676	0.349471
Ssa#GRASP209150166	N-acetylneuraminate lyase [Salmo salar]	-1.03554	0.287117	-0.308047	-1.38633	-2.0716	-2.00848	-1.19803	-1.65748	-1.30143	-0.768763	-1.25202	-0.801845	0.191559	-0.822023	-0.77711	0.488028	-1.45421	-0.29486	0.418723	-0.219513
Ssa#GRASP223648041	Retinoblastoma-associated protein [Salmo salar]	-1.5603	-0.345048	-0.597182	-0.774176	-0.942514	-0.62342	-0.631835	-0.602545	-0.568888	-0.434206	-0.199879	-0.250426	-1.0357	0.0369418	-0.689694	0.0120117	-0.34455	-0.23361	-0.112765	-0.0538073
Ssa#GRASP209155299	Ubiquitin-conjugating enzyme E2 E1 [Salmo salar]	-1.31447	-1.57751	-1.45123	-0.882219	-0.722109	-0.700144	-0.313132	-0.133777	-0.711277	-0.659672	-0.381955	-0.472077	0.145675	0.409374	0.203724	0.36107	-0.339357	0.232042	0.0343458	-0.158119
Ssa#GRASP209154363	Enhancer of rudimentary homolog [Salmo salar]	-1.74683	-0.44314	-0.950595	-0.308065	-1.09671	-0.632408	-0.795187	-0.966031	-0.877845	-1.13786	-1.27575	-0.427751	0.178891	-0.0206969	-0.81982	0.22806	-0.217602	0.427987	0.165294	0.274875
Ssa#STIR34204	trypsin domain containing 1 isoform a [Homo sapiens]	1.7115	-0.586389	1.33502	-1.05092	-0.561976	-0.295862	-0.0607494	1.34481	-1.01647	-1.31421	-0.91274	-0.764653	-1.92834	-0.596655	-0.326313	-1.63325	0.908809	-0.442252	-0.354122	-0.328727
Ssa#S30294626	WNT1 inducible signaling pathway protein 1 isoform 2 precursor [Homo sapiens]	-0.452208	-0.127477	0.558129	-0.945681	-0.144792	0.775594	-1.62935	-0.62302	-1.14354	-1.04685	-1.35264	-0.753064	0.681217	0.583735	-0.61692	-0.235405	1.2755	0.357607	-0.425115	0.687766
Ssa#S30270494	Noelin precursor [Salmo salar]	1.23619	0.978692	1.15377	0.701924	0.846377	0.994477	0.0881668	0.153719	0.466797	0.603348	0.970668	0.487722	0.276805	-0.150085	0.859129	-0.244082	0.598812	0.0460468	-0.0830429	-0.276346
Ssa#TC109955	myosin heavy chain [Oncorhynchus keta]	-2.56461	-2.79735	-1.60539	-2.10703	-1.95514	-2.4246	-4.21999	0.243066	-0.371601	-2.73514	-4.53468	-2.99128	-1.34473	-0.163339	-1.24857	-0.623267	-2.01231	0.116851	-1.08504	0.981332
Ssa#GRASP223646625	Cystatin-B [Salmo salar]	-1.19242	-0.876042	-0.991747	-0.625046	-1.485	-0.614861	-1.1867	-1.23392	-1.4662	-1.50662	-1.56903	-0.888563	0.180767	0.254495	-0.926417	-0.326577	-0.576977	-0.139614	-0.136113	-0.169638
Ssa#GRASP223648281	T-complex protein 1 subunit alpha [Salmo salar]	-1.32826	-1.09482	-1.38395	-0.504414	-1.21642	-1.05606	-0.210975	-1.06012	-0.496176	-0.703371	-0.434099	-0.684746	-0.0608646	0.616568	-0.509903	0.306682	-0.650696	-0.0563247	-0.186998	-0.823676
Ssa#DY710461	RAB28, member RAS oncogene family isoform 1 [Homo sapiens]	1.70776	0.350363	0.961198	0.611088	0.845527	0.290692	0.669531	0.0509366	0.455904	0.315344	0.563067	0.421531	-0.120581	-0.335632	0.683016		0.810326	-0.282344	0.0413568	-0.22007
Ssa#DW545337	leucine-rich repeat-containing G protein-coupled receptor 4 [Homo sapiens]	0.799839	0.727826	1.21261	0.934779	1.17995	0.952447	0.414575	0.315075	0.790231	0.760031	0.870809	0.344464	-0.0140594	-0.246005	0.472148	-0.0912756	0.283424	-0.043386	0.144231	-0.284685
Ssa#KSS2642	Unknown	1.05415	0.614587	0.886867	1.06777	0.109214	0.249755	0.412931	-0.224162	0.097391	0.230376	0.291336	0.572469	-0.151708	-0.289296	0.268623	0.275319	0.684261	0.0791455	0.190037	-0.115763
Ssa#EG803998	lymphocyte cytosolic protein 1 precursor [Oncorhynchus mykiss]	2.95559	0.260893	2.05709	1.46012	4.8645	5.17208	3.55727	3.16988	0.98043	2.55044	1.91893	1.60659	0.0749583	-0.0204134	1.99143	0.258876	1.6933	-0.309991	0.210397	0.566304
Ssa#S35558982	Tetranectin precursor [Salmo salar]	-1.91196	-0.798463	-1.12909	-0.937415	-2.66447	-1.04134	-2.42495		-2.65735	-2.17781	-2.11603	-1.46361	1.01772	-1.6446	-1.71723	-1.00472	0.548755	-0.921808	-2.57681	-1.11365
Ssa#GRASP223648841	Polyadenylate-binding protein 2 [Salmo salar]	0.57055	-0.305501	0.439953	-0.0476022	2.54859	0.389162	1.8653	0.569113	-0.207819	-0.234328	-0.347977	-0.454451	-0.140973	0.174294	-1.24416	-0.0227422	-1.20252	-0.996623	-1.41053	-0.813228
Ssa#TC67265	thrombospondin 4 precursor [Homo sapiens]	-2.12487	-1.26138	-1.43583	-1.57378	0.63675	-1.17169	-0.927995	-1.37447	-2.23989	-1.64237	-1.379	-0.870671	0.113692	-1.05549	-0.295812	-0.0343722	-0.730058	-0.322819	1.16978	-0.123189
Ssa#GRASP223648919	Ubiquitin-like protein 7 [Salmo salar]	-0.190754	-0.394048	-0.414268	-0.179513	-1.02825	-1.21527	-0.667549	-1.0614	-0.743393	-0.697272	-0.881842	-0.380386	0.354224	0.235798	-0.245784	-0.126934	0.246507	-0.0876878	0.163064	-0.0526713
Ssa#GRASP221219771	Neuroguidin [Salmo salar]	-1.45969	-0.547896	-1.56532	-0.555788	-0.735702	-1.4521	-0.536102	-1.01526	-0.526372	-0.802944	-0.50171	-0.732954	-0.180131	0.658479	-0.107454	0.300151	-0.711993	0.0393902	-0.277559	-0.463601
Ssa#GRASP209154915	Dr1-associated corepressor [Salmo salar]	-1.11316	-0.381133	-0.53031	-0.76665	-0.993708	-1.30034	-0.757209	-0.895889	-0.580878	-0.527231	-0.712572	-0.286056	-0.320072	0.048131	-0.239329	0.0813907	-0.792595	0.0129793	-0.0217249	-0.192466
Omy#S34424701	Matrix metalloproteinase-9 [Salmo salar]	-3.12423	-1.47242	-1.90485	0.477103	-1.48886	-0.656877	-0.348149	-0.634409	-1.67449	-1.80603	-1.61144	-1.00413	1.55572	1.87516	-1.05584	1.5785	-0.214828	0.49182	1.56824	1.13214
Ssa#GRASP223648793	Iroquois-class homeodomain protein IRX-1 [Salmo salar]	0.0482438	-0.12091	0.266618	1.38253	-0.471838	0.652525	-1.66309	-1.15588	-1.26034	-1.06496	-1.05845	-0.690398	0.695099	0.332521	-0.821146	-0.266692	-0.0987082	0.44317	-0.218505	0.761431
Omy#S18158789	F-box and leucine-rich repeat protein 19 [Homo sapiens]	1.70968	1.16154	1.2681	1.01003	1.24097	1.01471	0.585439	0.682981	0.51798	1.32672	1.15757	0.549321	-0.287621	-0.329925	0.620022	-0.117509	0.919062	-0.510608	0.104252	-0.206894
Ssa#GRASP221221527	U6 snRNA-associated Sm-like protein LSm7 [Salmo salar]	-1.4291	-0.653548	-1.62389	-0.883892	-2.39411	-1.60858	-0.769964	-1.69341	-0.923928	-0.996577	-0.570019	-0.75708	-0.0774185	0.265987	-0.420191	0.278321	-0.961983	-0.0491309	-0.103804	-0.366505
Ssa#TC106172	Gelsolin precursor [Salmo salar]	-0.62545	-0.403288	-1.46472	-2.86007	-0.69732	-0.803415	-1.17775	-1.02648	-1.98643	-0.414806	-0.126127	-1.2182	-0.180639	-2.00626	-0.704691	-1.32132	0.579684	-0.444769	0.106669	-0.0578226
Ssa#KSS4111	dynactin 1 isoform 2 [Homo sapiens]	0.664481	0.896418	1.18681	1.02634	1.14885	1.79465	1.46159	0.425876	0.43783	1.03724	1.12821	0.379106	-0.334791	-0.402739	0.808163	-0.255296	-0.149968	-0.126341	-0.427401	0.0115981
Ssa#DY722403	WW domain-containing adapter with a coiled-coil region isoform 3 [Homo sapiens]	1.80044	0.999701	1.4507	1.62221	0.582548	0.781211	-0.126535	-0.0619161	0.22774	0.511502	0.940992	0.301507	-0.0252525	-0.19001	0.562001	-0.44216	0.628701	-0.212536	-0.232296	0.232841
Ssa#GRASP209148592	Eukaryotic translation initiation factor 3 subunit I [Salmo salar]	-1.90667	-0.802908	-1.25433	-1.2906	-0.726341	-0.911445	-1.06273	-2.62131	-0.949843	-1.13586	-1.5399	-0.988053	0.235955	0.210944	-0.771838	-0.27218	-0.0687442	0.346702	0.518044	0.188132
Ssa#GRASP209735023	Calpain small subunit 1 [Salmo salar]	-1.26318	-0.357304	-0.673861	-0.589906	-1.16199	-1.26109	-0.833812	-0.785214	-0.763238	-0.656713	-1.56128	-0.616083	-0.241655	-0.577045	-1.25586	-0.848767	-0.237254	0.0542685	-0.0418479	-0.0456792
Ssa#STIR23025	p90 autoantigen [Homo sapiens]	2.09863	0.990512	1.84717	1.9985	2.02823	2.04392	1.2314	1.09033	1.51314	1.726	1.84798	1.03497	-0.508138	-0.833179	0.578387	-0.89307	1.58459	-0.203672	-0.381754	-0.585188
Ssa#GRASP221222257	Transcription factor HES-1 [Salmo salar]	-0.628344	-0.352581	-0.626275	-1.51963	-1.30679	-1.4145	-1.75277	-2.1703	-1.51764	-0.728751	-1.46455	-0.828813	-0.498778	-1.93786	-1.62003	-1.51622	-0.39824	-0.0769072	-0.536179	-0.54677
Ssa#S35670630	ATP synthase H+ transporting mitochondrial F1 complex beta [Salmo salar]	-1.38437	-1.04744	-0.822016	-0.923728	-0.713184	-0.950026	-0.90055	0.849964	0.992834	-1.02078	-1.25207	-0.483241	0.100313	0.210882	-0.387805	0.0286371	-1.5551	-0.193921	-0.782527	0.266042
Ssa#DW571370	Transmembrane 9 superfamily member 2 [Salmo salar]	1.3529	0.802464	1.22578	0.940189	0.990743	1.6507	0.887278	0.515007	0.580538	0.948745	1.82133	0.710297	0.148672	-0.0715339	0.360494	-0.0912236	0.229448	-0.0392253	-0.0426946	-0.00180081
Omy#S15286642	Unknown	0.467447	-0.318691	-0.122935	-0.0228436	2.05	2.13937	1.15642		-0.131611	0.7878	0.725711	0.311462	-0.436913	-0.387284	-0.419581	-0.245026	-0.08057	-0.138234	-0.672468	-0.0377515
Ssa#TC64564	cyclin I [Salmo salar]	0.912003	0.332344	1.05139	1.10323	1.45511	2.02977	1.46033	1.17481	0.196343	1.09718	0.79551	0.452881	-0.71736	-0.723643	0.625039	-1.02859	0.410866	-0.234486	-0.556474	-0.280055
Ssa#S35550575	patched domain containing 1 [Homo sapiens]	-0.703779	-0.658798	-1.03282	-1.02086	-0.308485	-0.0638791	-0.216691		-0.912123	-0.900229	-0.683429	-0.347479	0.557002	0.742806	-0.241671	0.204358	-0.954116	0.0933898	0.981914	-0.248882
Ssa#S35673758	polymerase (DNA directed), beta [Homo sapiens]	-1.31987	-0.789055	-1.40435	-1.33803	-0.249278	-0.683816	-0.734807	-0.483327	-0.70538	-0.908586		0.224245	0.126821	-0.256175	-0.621422	0.269198	0.181921	-0.0271892	0.128361	0.365484
Ssa#CK873543	Calpain small subunit 1 [Salmo salar]	-0.669528	-0.42037	-1.21721	-0.421709	-0.965935	-0.78909	-0.269964	-1.50858	-0.810813	-0.639063	-0.992816	-0.603125	0.416221	0.485986	-0.853821	0.286134	-0.184138	0.389084	0.595223	-0.0497203
Ssa#GRASP223671966	40S ribosomal protein S14 [Salmo salar]	-0.503	-0.0364504	0.00766296	-0.366292	-1.07599	-1.41513	-0.785343	-1.10269	-0.28444	-0.62521	-0.898277	-0.42056	0.119589	-0.173559	-0.934297	-0.0604648	-0.034263	0.114606	0.0827366	-0.248521
Ssa#TC102356	chloride channel 5 [Homo sapiens]	2.24237	0.227181	1.12267	0.687234	5.25711	5.63965	3.99805	3.34033	1.36992	3.12918	2.07873	2.34006	-0.328381	0.0333301	2.04892	-0.235238	1.68561	-0.419157	-0.134227	0.514536
Omy#S22927491	phospholipase C gamma 1 isoform a [Homo sapiens]	1.00327	0.806257	1.17363	0.683952	0.582478	0.472473	-0.185131	-0.0734142	0.532861	1.27808	0.548891	0.179494	-0.183779	-0.516467	0.312682	-0.0429019	0.575859	-0.399966	-0.181987	-0.27533
Ssa#GRASP223649307	RNA polymerase-associated protein LEO1 [Salmo salar]	1.84242	0.587444	1.20893	1.05038	2.92337	3.09733	2.27437	1.80841	0.659404	1.89115	1.38578	1.39685	0.0647193	0.0935963	1.1391	-0.00253174	0.893679	0.119978	0.0186773	0.332552
Ssa#DW339954	60S ribosomal protein L34 [Salmo salar]	-0.132288	0.516611	0.250512	-0.267611	-0.300732	-0.43443	0.005678	-0.397828	-0.502393	0.466154	0.00201406	0.219127	-0.723651	-1.28688	-1.03381	-0.929689	-0.122525	-0.59131	-0.404948	-0.463328
Ssa#GRASP209735753	Palmitoyl-protein thioesterase 1 precursor [Salmo salar]	-0.992478	0.127524	-0.464102	-0.213098	-1.32834	-0.739818	-1.00101	-1.14587	-1.13978	-1.10047	-1.1767	-0.644387	0.517869	0.0976289	-1.14773	0.214479	-0.119262	0.323127	0.593551	0.355673
Ssa#GRASP223647809	Surfeit locus protein 4 [Salmo salar]	-1.07714	-1.39194	-0.870419		-0.652593	-0.245515	-0.626668	-0.650131	-0.308395	-0.396091	-0.183133	-0.27777	0.525528	0.579996		-0.0495636	-0.589954	0.0222973	0.255635	-0.246589
Ssa#S48425605	RAN binding protein 2 [Homo sapiens]	1.91061	1.79765	1.93986	2.88292	1.97642	1.2758	0.779209	0.932233	0.774752	1.75743	3.42527	1.7631	-0.599735	-0.765431	0.941396	-0.376655	2.71407	-0.210556	0.242411	0.558824
Ssa#S31992072	coiled-coil domain containing 47 [Homo sapiens]	-0.433298	-0.398599	-0.654257	-0.421392	-0.940205	-1.07492	-0.655989	-0.698988	-0.418443	-0.89666	-0.585963	0.0627716	-0.00244856	0.249985	0.175333	0.551748	0.288933	0.150586	0.670633	0.410205
Ssa#KSS2764	Unknown	0.978813	0.604562	0.913293	0.653254	1.61094	1.9716	0.909023	0.758428	0.801698	0.921776	1.00262	0.286025	0.209826	-0.200861	0.900125	-0.0412353	0.996556	0.0848853	0.486768	0.338434
Ssa#DW557213	CAP-GLY domain containing linker protein 3 [Homo sapiens]	1.50895	1.07942	1.06617	0.875354	2.38697	2.56681	1.73842	0.988646	1.16807	1.3579	1.94286	1.0232	0.463017	0.269472	0.139249	-0.152969	0.527003	0.327544	0.193531	0.333522
Ssa#GRASP209735959	Peptidyl-prolyl cis-trans isomerase-like 3 [Salmo salar]	-1.44245	-0.381402	-0.721776	0.443556	-0.904975	-0.726858	-0.132042	-1.56886	-0.389739	-0.635801	-0.586882	-0.424549	0.205217	0.723173	-0.110247	0.555395	-0.892104	-0.275003	0.0832453	-0.141405
Ssa#GRASP209738229	Mitochondrial 2-oxoglutarate/malate carrier protein [Salmo salar]	-0.767435	-0.834419	-0.641402	-1.11057	0.0230062	-0.0949891	-0.864981	-0.0577469	-1.0047	-0.572982	-0.809685	-0.454573	0.0653585	-0.0930358	0.26933	-0.25675	-1.20733	-0.272515	-0.18634	-0.45757
Ssa#EG827194	Proactivator polypeptide precursor [Salmo salar]	-1.10005	0.827618	0.372144	-1.18894	-0.218426	-1.28333	-1.04949	-0.110742	-0.322034	0.57999	0.443962	0.30101	-1.71573	-1.17854	-1.0423	-1.61811	-0.195184	-0.609118	-0.634803	-1.52874
Ssa#TC87660	kinase C delta type [Salmo salar]	-1.43163	-1.39862	-1.18629	-0.810875					-0.863823	-0.751172	0.258887	-0.149615	-0.342061	-0.343714	-0.0844473	1.43691	-0.528418	-0.381921	-0.702266	0.153958
Ssa#GRASP223647721	Macrosialin [Salmo salar]	-1.53147	-0.605114	-0.998689	-1.22973	-1.50864	-1.74983	-0.973866	-1.67265	-1.40728	-0.766353	-0.782331	-0.888919	-0.303505	-0.516195	-1.50354	-0.881789	-0.890911	-0.421493	-0.0771989	-0.922125
Ssa#GRASP223648583	Red [Salmo salar]	-0.588474	-0.234871	-0.593237	-0.187171	-0.729043	-1.06335	-0.61379	-0.883484	-0.47863	-0.682055	-0.909669	-0.545857	0.539466	0.177768	-0.682637	0.147567	0.246389	0.239119	0.393843	-0.038663
Ssa#DW577494	SAM pointed domain containing ets transcription factor [Homo sapiens]	1.01192	1.19899	0.434073	-2.01594	-0.535938	-2.67723	0.27052	-0.259032	1.06954	1.07853	1.72164	1.44795	-0.380106	-1.20804	-0.155657	0.0712071	0.0123443	0.27852	1.0457	-0.262155
Ssa#GRASP221219653	Nicotinamide riboside kinase 2 [Salmo salar]	-1.07083	-1.51141	0.0444014	-1.4146	0.829878	-0.0559552	-2.21234	2.38088	2.0032	-0.971734	-2.05484	-0.46039	-0.779628	-1.23368	-0.811602	-1.17357	-2.12933	-0.356355	-1.97646	0.74569
Ssa#S31998008	Homeobox protein PKNOX1 [Salmo salar]	2.30939	1.18071	2.06517	1.46132	0.141343	2.98567	1.65798	1.50153	1.4831	1.83086	1.95652	1.11362	-1.01561	-0.426403	0.985185	-0.881009	0.742603	-0.250245	0.219083	0.433687
Ssa#GRASP209734493	Methyltransferase-like protein 10 [Salmo salar]	-0.906386	-0.602522	-0.379274	-0.528893	-1.5184	-0.766279	-1.22824	-0.393393	-0.500281	-0.746603	-0.573496	-0.847772	-0.980577	-0.0601076	-0.596278	-0.282306	-0.0976298	-0.293987	-0.337589	-0.687397
Ssa#GRASP209154383	Lumican [Salmo salar]	-1.33661	-0.595054	-0.650349	0.169649	-1.88341	-0.540359	-2.76927	-2.95974	-2.94274	-2.42661	-3.55183	-2.04586	1.63254	1.04972	-2.06177	0.709899	0.193047	0.401454	0.1274	0.880438
Ssa#GRASP209731803	lin-52 homolog [Salmo salar]	-1.15158	-0.798343	-0.985342	-0.661447	-0.69111	-0.552728	-0.202683	-0.177987	-0.278855	-0.488942		0.186055	0.376862	0.331281	0.6483	0.16518	-0.146688	0.16089	0.205314	-0.316761
Ssa#CK891851	ATG2 autophagy related 2 homolog A [Homo sapiens]	0.785065	0.982723	0.84743	1.30947	0.380149	0.162441		0.596545	0.344399	0.417575	2.41759	0.432214	-0.0872173	-0.0336768	-0.333005	-0.233906	1.00012		-0.258731
Ssa#GRASP221219095	Adenylosuccinate synthetase isozyme 1 [Salmo salar]	1.40896	-0.910338	-0.987543	-5.94524	-3.49053	1.36029	-4.01217	1.15938	0.323378	-0.830096	-0.110021	1.88986	-3.33054	-3.0065	3.5135	-0.984401	-3.71686	-6.44002	-4.40735	-5.43794
Ssa#S32008574	UDP-glucuronosyltransferase 2A2 [Salmo salar]	2.48265	0.405137	1.69022	1.56068	4.80498	4.53955	3.19111	2.98399	0.981765	2.36611	1.95234	1.03801	0.140842	0.163633	2.10243	0.460472	1.31078	-0.00551216	-0.0925664	0.404108
Ssa#GRASP209738441	Ornithine carbamoyltransferase, mitochondrial precursor [Salmo salar]	-0.703292	-0.377969	-1.03166	-0.525602	-1.31425	-0.982026	-0.3585	-0.967947	-0.818428	-0.97787	-1.15479	-0.65315	0.804772	0.931239	0.18346	0.819099	-0.358432	-0.114314	-0.207892	0.24712
Ssa#GRASP209732643	26S protease regulatory subunit S10B [Salmo salar]	-0.978625	-1.13018	-1.24631	-0.335948	-0.0718127	-0.551718	-0.318202	-0.347426	-0.617871	-0.897753	-0.576081	-0.561149	0.0761269	0.16621	-0.284026	-0.33749	-0.24729	0.0596372	0.10754	-0.0088332
Ssa#S30281824	Transmembrane emp24 domain-containing protein 10 precursor [Salmo salar]	-1.01616	-1.10942	-0.896957	-0.610534	0.657704	0.945195	-0.0545126	0.229452	-0.437427	-0.334185	0.0748921	0.148705	0.227823	0.352058	0.134503		-0.397179	-0.214015	-0.104104	0.430493
Ssa#EG881932	Aspartate aminotransferase, mitochondrial precursor [Salmo salar]	-0.987766	-1.09619	-1.00971	-0.60045	-0.523128	-0.263304		0.237314	-0.0519035	-0.865929	-0.0755099	-0.165511	-0.141953	0.19266	-0.0167531	0.0925316	-0.40919	-0.104456	-0.0452378	0.671395
Ssa#CL272Contig1	Unknown	-0.836082	0.364822	-1.12317	-2.70534	-2.26633	-2.57086	-1.39553	-2.10889	-1.49146	-0.364317	-0.200759	-0.865412	0.495385	-1.80503	-1.46672	-0.459241	-0.66603	-0.372775	0.0611143	-0.7806
Omy#CU071266	F-box only protein 42 [Salmo salar]	1.71028	0.996681	1.70135	1.32194	1.97624	2.62815	1.33159	0.53652	0.95804	1.42302	1.70467	0.708521	0.353141	-0.564352	0.964446	-0.657414	0.475785	-0.0854429	0.159785	0.144795
Ssa#KSS4173	polymeric immunoglobulin receptor [Salmo salar]	1.63475	1.41691	1.51258	2.32538	2.05076	0.497685	1.02395	1.12979	0.390273	1.54758	2.34367	1.02056	-0.575136	-0.472783	0.721685	-0.370935	2.79966	-0.522274	-0.327463	0.162796
Ssa#GRASP223647563	Microtubule-associated protein tau [Salmo salar]	2.49354	1.14615	1.45485	-0.644228	0.899436	0.0337555	0.00821157	1.27355	0.762659	1.34347	1.22537	1.36308	-0.610529	-1.62773	0.182862	-1.16902	0.62405	-0.0825104	0.319424	0.704742
Ssa#GRASP209154853	Calcium-binding mitochondrial carrier protein SCaMC-1 [Salmo salar]	-0.701052	-0.208801	-0.832018	-0.566839	-1.3426	-1.25036	-0.780561	-1.41925	-0.919405	-0.789442	-0.456015	-0.864255	-0.315239	-0.309177	-1.11504	-0.374495	-0.220597	-0.0374067	-0.152906	-0.310949
Ssa#GRASP223648023	Ras-related protein Rab-8A [Salmo salar]	-1.57366	-0.699829	-0.888962	-0.503273	-0.157003	-0.905036	-0.0433799	-0.680719	-0.362416	-0.397168	-0.256578	-0.124507	-0.426527	-0.0188678	-0.866835	-0.127048	-0.52567	-0.564936	-0.381497	-0.697011
Ssa#EG780480	ATP-binding cassette, sub-family A, member 12 isoform b [Homo sapiens]	-1.77695	-1.10248	-1.95548	-1.44901	-0.455003		-0.46231		-0.390538	0.46636	-0.618149	-0.398538	-0.161625	-0.564587	-0.397381	-0.120114	-0.470155	-1.33639	0.2751	-0.727851
Ssa#GRASP209154625	F-box only protein 9 [Salmo salar]	-0.678326	-0.405404	-0.694255	-0.288504	-1.81272	-1.02155	-0.37135	-1.32943	-1.16748	-0.825091	-1.22001	-1.51592	-1.88601	-1.01192	-1.48892	-0.71372	-0.335119	-0.122014	-0.0347793	-0.171025
Ssa#GRASP223647517	Glutamine synthetase [Salmo salar]	-1.151	-0.404941	-1.16969	-1.04708	-1.32389	-2.11516	-0.880677	-1.81515	-1.16057	-1.27927	-1.05673	-0.697215	0.661332	0.426315	-0.294101	0.450167	-0.580878	-0.00245269	0.542677	-0.774996
Omy#S15288203	tubulin tyrosine ligase-like family member 6a [Salmo salar]	1.41261	0.847583	1.18831	0.910767	1.1148	1.19308	0.600371	0.69479	0.736299	0.952785	1.33609	0.614683	0.0642048	-0.268344	0.490873	-0.107824	1.0181	-0.229147	0.0620304	0.211074
Ssa#TC103949	MACRO domain-containing protein 1 [Salmo salar]	1.62999	1.54011	0.907654	1.57129	1.95613	1.55861	1.69114	0.275608	0.716098	1.54432	1.29783	0.783099	-0.674094	-0.663865	0.567212	0.0258363	1.30551	-0.0508328	-0.0658973	0.15497
Ssa#GRASP223648145	Choline transporter-like protein 2 [Salmo salar]	-2.44293	-0.985802	-1.63436	-1.24365	-1.21965	-1.59378	-0.879066	-1.4146	-1.01486	-1.49166	-1.37643	-0.316043	0.708794	0.875235	-0.8382	0.585828	0.521867	0.494786	-0.102136	-0.13331
Ssa#S35500752	NADP transhydrogenase, mitochondrial precursor [Salmo salar]	-1.24541	-1.96785	-1.27573	-1.86278	-0.254352	-0.80417	-2.2922	1.11231	0.762458	-1.4751	-2.23907	-0.541271	-0.264737	-0.541842	-0.0210894	-0.436599	-1.90343	-0.400725	-1.34971	0.451625
Ssa#GRASP209155217	Leucine-rich glioma-inactivated protein 1 precursor [Salmo salar]	-0.908825	0.33005	0.167738	-1.67541	-1.25083	-0.725724	-0.835121	-1.00609	-1.12789	0.111799	-0.425234	-0.217051	-0.694173	-0.773157	0.0340524	-0.89586	-0.0678814	-0.189815	-0.198383	-0.115415
Ssa#S18888579	Kruppel-like factor 11 [Salmo salar]	-0.469156	-0.705993	-0.377304	-1.92391	-0.596416	-0.983003	-1.67576	-1.3573	-0.811833	-0.699723	-1.15907	-0.444575	-0.652839	-0.9886	-1.06944	-0.708217	-0.435376	-0.466562	-0.382402	-0.209041
Ssa#GRASP209149578	Pre-mRNA-splicing regulator WTAP [Salmo salar]	-0.0167396	-0.15044	-0.452996	-1.08137	-0.71914	-1.25042	-0.844514	-0.98169	-0.383328	-0.285791	-0.690059	-0.634903	-0.305305	-0.450516	-0.735284	-0.654377	-0.231176	-0.210782	-0.110712	-0.513279
Ssa#DW544445	leucine-zipper-like transcription regulator 1 [Homo sapiens]	0.876062	0.136358	0.920628		3.32124	0.785573	0.938126		0.204319	1.15352	0.20572	-0.0217453	-0.154191	0.0689273	0.489213	0.591053	0.291496			0.410748
Ssa#GRASP209155587	Fibroleukin [Salmo salar]	0.0732665	1.68069	0.902623	-0.206837	-1.48536	-1.80069	-1.2122	-1.03988	-1.55831	-0.176258	-1.99286	-0.54868	1.12732	0.874303	-0.889035	-0.00632121	0.544796	0.639659	-0.0288571	0.409613
Ssa#AM083899	phosphoglucomutase 1 [Salmo salar]	1.6069	-1.0917	-0.681474	-2.24358	-0.131757	1.9342	-1.76646	1.95108	0.831658	-0.897678	0.123428	1.58192	-0.339834	-0.849388	4.13798	-0.198633	-2.71903	-2.00256	-1.87266	-1.56095
Ssa#GRASP221221997	Histone H1.0 [Salmo salar]	-1.93364	-0.274185	-1.17323	-1.02389	-2.66369	-2.25914	-1.43653	-2.34906	-1.51986	-1.49076	-2.11957	-0.98777	0.68857	0.571721	-1.24366	0.224986	-0.610564	0.404375	0.575429	0.20613
Ssa#S30284226	peptidoglycan recognition protein 2 precursor [Homo sapiens]	-1.24339	-0.112794	-1.00311	-1.5507	-0.911196		-0.681749	-0.571129	-0.781107	-0.576793	-0.717946	-0.0631637	0.783868	-0.544246	-0.640055	0.156534	-0.269978	-0.0531404	0.0664264	-0.194338
Ssa#GRASP209733777	H-2 class I histocompatibility antigen, L-D alpha chain precursor [Salmo salar]	-1.25488	-0.313059	-1.94085	-3.03916	-1.90338	-3.27813	-1.81066	-2.64018	-1.95885	-1.85773	-1.76027	-1.0757	0.361824	-1.37043	-1.22727	-0.493305	-0.628446	-0.641427	0.579244	-0.91004
Ssa#S35691846	transcription factor 20 isoform 2 [Homo sapiens]	1.61852	0.969843	1.71653	1.30681	1.08324	1.52367	0.734712	0.348971	0.510179	1.01381	1.0065	0.31412	-1.01723	-1.3165	-0.187259	-1.25189	0.827469	-0.487699	-0.554926	-0.536995
Ssa#CB506170	GC-rich sequence DNA-binding factor candidate isoform 2 [Homo sapiens]	0.89546	0.467715	1.61005	0.680669	0.668743	0.291442	0.755543		0.339797	0.530198		0.380441	0.309605	0.0286898	0.130062	0.627486	0.469098		0.150402
Ssa#S35559283	peptidylarginine deiminase [Oncorhynchus mykiss]	-0.842054	-1.01073	-1.75445	-1.84434	-1.43468	-1.37816	-0.283151	-1.4465	-1.36343	-0.927999	-1.12232	-0.780587	-0.20043	-0.675616	-0.585819	-0.383255	0.39608	0.293885	0.266445	-0.408816
Omy#BX869832	nuclear receptor co-repressor 2 isoform 2 [Homo sapiens]	2.28748	1.31573	2.00129	1.58037	1.74568	2.62376	1.5006	1.35756	1.18111	1.39075	1.47714	0.673127	-0.504165	-0.545495	1.22375	-0.557582	1.02237	-0.391194	-0.297533	-0.246554
Ssa#GRASP223649425	Nuclear pore glycoprotein p62 [Salmo salar]	1.66167	1.20381	1.137	1.86473	-0.275739	-0.332566	0.372197	0.968892	-0.153366	1.23144	0.597303	0.153962	-0.50448	-0.587607	0.40276	0.0920613	1.88043	0.335272	0.476804	0.00223748
Ssa#KSS4792	Unknown	-1.27722	-1.08816	-0.817598	-0.0401664	-1.22678	-0.659376	-0.0561274	-1.70774	-1.12767	-1.1177	-1.57844	-0.901649	0.75005	0.648498	-0.938041	0.397212	0.252533	0.20161	0.511756	0.107233
Ssa#GRASP209154265	Cathepsin D precursor [Salmo salar]	-1.29438	-0.400042	-0.686989	-0.136701	-1.1768	-0.920409	-0.240254	-1.31379	-1.58992	-1.37123	-1.8225	-1.00306	0.137184	0.509995	-0.940515	0.0147983	-0.0119741	0.426345	-0.104086	0.643498
Ssa#TC112747	bridging integrator 1 isoform 5 [Homo sapiens]	1.24692	0.785278	0.75493	0.953685	1.79376	0.703051	0.172063	0.521562	0.636481	0.885666	1.66386	0.513894	-0.04806	-0.170162	-0.0605468	-0.374264	0.171516	-0.642581	-0.54515	-0.414887
Omy#S34424994	KDEL motif-containing protein 2 [Salmo salar]	1.37172	1.50866	2.29938	1.64029	0.691128	1.59619	-0.297977	-0.0633072	1.89002	1.25348	1.53426	0.70023	-0.430968	-0.602363	0.419171	-0.665318	1.07205	0.281695	0.147754	0.424933
Ssa#CK893999	RAB GTPase activating protein 1 [Homo sapiens]	2.07814	1.05467	1.73442	1.23607	1.66932	1.12748	0.57251	0.849327	1.20558	1.48093	1.57872	0.886466	-0.99473	-0.931416	0.480059	-0.919435	0.859171	-0.619611	-0.215722	-0.310004
Ssa#GRASP223648619	N-acetylgalactosamine kinase [Salmo salar]	1.67174	2.09823	1.83392	2.82241	1.21582	0.588236	0.883014	1.09922	1.36798	1.70103	3.27412	1.98394	-0.438128	-0.458075	0.396971	-0.205966	2.41513	-0.0456618	0.359907	1.09744
Ssa#KSS350	Unknown	-1.32651	-0.190292	-0.627349	-1.36897	-2.27176	-2.57224	-1.58539	-1.62925	-1.28617	-0.751622	-1.42993	-1.34914	-1.43494	-1.40502	-1.51141	-0.717713	-0.55807	-0.285244	0.202441	-0.382727
Ssa#GRASP209737623	Mannose-binding protein C precursor [Salmo salar]	-1.94937	-0.716611	-1.16677	1.49964	-4.20372	-1.63227	-3.02498	-3.48799	-3.81446	-3.16534	-4.09989	-2.28206	0.255696	0.993759	-2.28055	0.241259	-0.514078	0.569086	0.227511	0.877855
Ssa#DW591702	Translocon-associated protein subunit delta [Salmo salar]	-2.13148	-1.11272	-2.09391	-0.948074	-1.85302	-1.07119	-0.93723	-0.759304	-1.79755	-1.7044	-1.66538	-0.987536	0.376222	0.0421565	-0.732066	0.163042	-0.835659	-0.139069	-0.21006	-0.511217
Ssa#GRASP223648565	Acyl-CoA desaturase [Salmo salar]	-2.26322	-0.357881	-1.41706	-0.371471	-0.9922	-0.828925	-0.861742	-1.36193	-0.836128	-0.289345	-0.793675	-0.240851	0.445575	0.255052	-0.630565	0.266883	-0.25551	0.234961	-0.0330499	-0.175658
Ssa#DY715950	GATA zinc finger domain containing 2B [Homo sapiens]	1.43511	1.1602	1.49586	2.04528	1.75132	2.64567	0.932427	0.846471	0.907044	0.982865	0.983978	0.466465	-0.611009	-0.241504	1.0303	-0.384105	0.916997	-0.00897063	0.446613	-0.279429
Ssa#DW559682	sel-1 suppressor of lin-12-like [Homo sapiens]	1.56919	1.20024	1.293	0.746994	0.311761	1.09437	-0.0151053	-0.0296753	0.662725	0.664741	0.869443	0.473949	-0.106074	-0.218812	0.284586	-0.106059	0.56073	-0.17798	-0.159602	0.268148
Ssa#S32001483	Unknown	1.45304	1.75456	1.47736	2.37006	1.00371	0.391333	0.761147	1.00928	1.01435	1.45472	2.83168	1.61099	-0.461699	-0.214622	0.380955	-0.224588	1.98769	-0.21652	0.17653	0.505875
Ssa#S30285845	Interleukin enhancer-binding factor 2 homolog [Salmo salar]	-0.807076	0.0515186	-0.123782	0.184407	0.626645	-0.0540382	0.202467	-0.400296	0.41171	-0.275739	0.345591	-0.0265895	0.68504	0.969391	0.607313	0.995525	-0.0714589	0.619447	0.449958	0.365222
Ssa#GRASP223647889	Heterogeneous nuclear ribonucleoprotein A0 [Salmo salar]	-1.03024	-0.238648	-1.03016	-1.29082	-1.16256	-0.665561	-0.614589	-0.432873	-0.708437	-0.898838	-1.25461	-0.903017	0.0598978	-0.229712	-0.307606	-0.290593	-0.159403	-2.64943e-05	-0.241293	-0.0927457
Ssa#S30281285	Serine/threonine-protein kinase VRK3 [Salmo salar]	-0.648172	0.0586533	-0.746355	-0.47104	-0.590723	-1.142	-0.881217	-1.23986	-0.481353	-0.807783	-0.543106	-0.554154	0.0341298	0.281421	-0.0124783	0.118856	0.190391	0.421492	0.974764	0.119189
Ssa#GRASP221220095	Charged multivesicular body protein 1b [Salmo salar]	-0.622911	-0.362299	-0.531092	-0.655415	-1.61973	-1.58398	-0.474055	-1.34246	-0.348663	-0.601127	-0.433485	-1.79796	-0.698957	-0.408596	-0.819175	-0.262087	0.0391624	-0.0919999	0.208113	-0.224613
Ssa#GRASP223647419	Chloride intracellular channel protein 4 [Salmo salar]	1.30459	0.771391	1.22923	1.42899	2.86521	3.94865	1.74775	1.35856	1.50395	1.88703	2.62531	1.1321	0.446084	0.386773	1.84196	0.0810872	1.50116	0.519254	0.306762	0.473416
Ssa#S35673304	Glutathione S-transferase P [Salmo salar]	-1.13155	0.255916	-0.695048	-1.97158	-2.35975	-2.97035	-1.60423	-2.61321	-1.01194	-0.874315	-1.14027	-0.563641	0.0838114	-1.04952	-1.25456	0.0900375	-0.204106	-0.535064	0.175765	-0.377472
Ssa#S31987442	Interferon-induced protein 44 [Salmo salar]	-0.18322	0.445772	0.556493	-0.699351	-0.791734	-1.4517	-1.23476	-1.08731	-0.469362	-1.06613	-0.69462	0.429375	-0.427544	-2.71095	-1.76405	0.31247	0.447129	0.141961	0.412875	-1.84906
Ssa#GRASP209733017	Osteoclast-stimulating factor 1 [Salmo salar]	-1.4779	-0.538059	-1.19126	-0.97101	-2.01142	-2.27694	-1.14708	-2.4311	-1.74638	-1.10518	-1.43042	-1.04761	-0.244974	-0.493418	-1.49168	-0.37241	-0.320153	-0.0731623	-0.0623902	-0.69877
Ssa#GRASP223648665	Leucine-rich repeat-containing protein 33 precursor [Salmo salar]	1.43746	0.961046	0.826105	1.17443	1.13933	0.631837	1.04131	0.631352	0.334056	0.944275	1.67721	1.30821	-0.0282738	-0.397891	0.806401	-0.205423	0.701658	-0.23224	0.208739	-0.0313898
Ssa#GRASP209156157	Follistatin-related protein 1 [Salmo salar]	-2.24362	-0.145355	-0.778892	0.410962	-2.58277	-0.84402	-2.57435	-1.80765	-2.8774	-2.51075	-3.33527	-1.82046	0.693038	0.738069	-1.75157	0.522344	0.0378807	0.334578	0.4758	1.11218
Ssa#S35664619	glutaminyl-peptide cyclotransferase precursor [Homo sapiens]	-0.910956	-1.05881	-0.773609	-0.584423	-0.483799	0.316484	-0.807449	1.29978	-0.268772	0.0731688	0.00375374	-0.418991	-0.306594	-0.105028	-0.462459	-0.427096	-0.146361	-0.136751	-0.0485006	-0.124259
Ssa#GRASP221221267	Transcription factor jun-D [Salmo salar]	-0.887392	0.232339	-0.355436	-0.890647	-1.51999	-1.14278	-0.984668	-1.68156	-1.20797	-0.669752	-1.28977	-0.533308	0.307861	-0.496107	-0.811766	-0.245122	-0.375451	-0.274319	-0.0686432	-0.249217
Ssa#S18892468	troponin-I isoform 3 [Salmo salar]	4.44726	1.57018	-0.0147013			0.124139	-2.40902	0.748194	0.346237	-0.696543	1.08358	2.8165	-1.42799	-1.52268	2.08225	-1.10516	-0.736955		-0.992817	-0.620749
Ssa#S35588615	m-calpain [Oncorhynchus mykiss]	-0.347491	-0.39185	-1.06029		-1.00062		-0.608889	-0.897989		-0.324455	0.055657	0.447827	0.0765576	-0.440859		0.240252	-0.290543	0.246711	1.73068	0.00686454
Ssa#KSS689	Unknown	-1.79627	-1.0133	-1.52123	-1.8138	-1.30868	-2.37435	-1.55207	-1.73868	-1.07873	-0.837701	-1.46823	-0.660064	0.0148075	-0.394641	-0.607394	-0.20971	-0.479988	-0.370213	0.173579	0.0249622
Ssa#GRASP209735501	E3 ubiquitin-protein ligase NRDP1 [Salmo salar]	1.38525	2.18687	1.98327	1.35844	0.280439	0.735706	1.05471	0.358496	1.00818	1.23217	1.64783	0.798085	-0.159156	-0.29311	0.700271	0.289812	0.750868	0.129914	0.60837	0.504483
Ssa#CL495Contig1	Unknown	-1.01659	-3.03059	-1.4895	-2.28999	-1.48232	-0.988791	-1.57595	-1.84723	-2.20755	-1.1532	-0.842969	-0.355492	0.265633	-0.996223	-0.792348	-1.1198	-1.43957	-0.0931176	1.14462	-0.816544
Ssa#GRASP209155647	Cathepsin K precursor [Salmo salar]	-1.6992	-0.601364	-0.977309	0.0478963	-2.10584	-1.32017	-1.60738	-2.8449	-2.21575	-1.99415	-2.28496	-1.25566	0.939158	1.70229	-1.66033	0.77357	-0.427905	0.790414	1.16663	1.02754
Ssa#GRASP209730827	N6-adenine-specific DNA methyltransferase 1 [Salmo salar]	-0.905695	-0.867493	-1.34636	-0.833862	-0.360486	-0.741159	0.242829	0.309403	-0.367284	-0.21705	-0.333424	-0.207268	0.356647	0.669328	-0.432126	0.142994	-0.180886	0.203107	-0.0504627	-0.106412
Ssa#TC65490	F11 receptor precursor [Homo sapiens]	-2.28266	-1.53421	-2.09308	-1.35494		-0.890396	-1.56313	-0.996389	-1.0855	-1.76131	-0.993366	-0.960913	0.0265962	-0.014727	-0.648414	-0.323	-0.248327	0.305275	0.696538	-0.700662
Ssa#TC98714	Actin-related protein 3 [Salmo salar]	-0.934923	-0.547233	-0.751541	-0.605636	-1.615	-1.21741	-0.462243	-1.1442	-1.09558	-0.556926	-0.700122	-0.00321276	0.088008	-0.348226	-1.17715	0.152106	-0.0660778	0.184769	0.00936576	-0.157878
Ssa#BU965588	2-peptidylprolyl isomerase A [Salmo salar]	-0.926578	-0.365843	-1.26975	-1.22125	-1.59111	-1.83135	-1.0941	-2.01061	-0.168164	-1.28908	-1.32032	-1.14459	0.664769	0.382396	-0.571595	0.520901	0.0829898	0.463345	0.442773	0.176223
Ssa#S31984033	exosomal core protein CSL4 [Homo sapiens]	-1.86777	-1.02234	-1.00074	-1.46218	-1.63108	-0.601559	-0.6696	-0.807294	-1.22704	-0.873311	-1.37795	-0.361381	-1.13239	-0.704082	-1.12347	-0.770459	-0.623183	-0.709392	-0.450709	-0.191412
Ssa#EG871163	interferon-inducible protein Gig2-like [Salmo salar]	-1.54237	-0.738795	-1.17974	-0.224388	-1.79238	-1.40872	-0.641374	-1.35952	-1.40351	-0.942289	-1.33038	-0.850836	-0.478885	0.182988	-0.543252	0.331339	-0.675231	0.173234	0.824575	-0.0770336
Ssa#GRASP221219203	Proteasome subunit beta type-5 precursor [Salmo salar]	-1.41059	-0.840231	-1.1406	-0.812934	-1.22881	-1.18221	-0.382855	-1.11044	-0.457595	-0.457915	-0.421817	-0.254703	-0.319303	-0.164202	-1.01569	-0.458715	-0.31229	0.109641	0.0579999	-0.127229
Ssa#S35474608	Unknown	-1.4237	-0.785606	-1.08701	-1.30666	0.0921248	0.0127773	-0.795046	-0.23561	-0.121517	-0.243341	-0.175611	-0.17827	0.182821	0.521848	0.0164339	0.0488928	-0.157208	0.0378657	0.0955854	-0.232768
Ssa#STIR18517	sulfide dehydrogenase like [Homo sapiens]	-0.718402	-0.69556	-0.619625	-0.18633	-1.12115	-0.719897	-0.468531	-1.57759	-0.674244	-0.386798	-0.574577	-0.701403	-0.169214	-0.00833916	-1.05464	-0.131875	-0.229063	0.0741067	0.301609	-0.0724035
Ssa#S35585784	Caspase-8 precursor [Salmo salar]	-0.490037	-0.295508	-0.367804	-0.656929	-0.603308	-0.0457996	0.258048	-0.279727	-0.998729	-0.542672	-0.844173	-0.941262	-0.213449	-0.0124943		0.0947917	-0.359889	-0.0116125	0.201232	-0.260744
Ssa#GRASP209154763	Aldehyde dehydrogenase, mitochondrial precursor [Salmo salar]	-1.23612	-0.393504	-1.22776	-0.842187	-1.54571	-1.45532	-0.856651	-1.52702	-0.917098	-1.21652	-1.33772	-0.608289	0.260204	0.0831114	-0.586844	0.166904	0.189103	0.270584	0.299484	0.176437
Ssa#TC97182	REST corepressor 3 [Homo sapiens]	2.22962	1.84802	1.89689	1.18518	1.83734	1.66845	0.701096	0.686377	1.32263	1.56014	1.29765	0.314472	-0.379299	-0.680656	0.816023	-0.63392	0.741823	-0.283908	-0.367788	-0.073832
Ssa#GRASP223647223	Deoxyribonuclease gamma precursor [Salmo salar]	-1.01626	-0.137287	-0.638372	-1.07669	-1.26709	-2.35527	-0.939257	-2.68129	-0.928904	-0.902758	-1.3244	-0.766563	-0.0784333	0.355699	-0.937941	0.295246	0.215182	0.21095	0.555801	-0.148442
Ssa#S30279418	Ecto-NOX disulfide-thiol exchanger 1 [Salmo salar]	-0.835761	-0.791839	-1.55238	-1.48317	-1.22691	-0.666346	-0.904497	-0.965402	-0.776192	-0.835687	-1.21788	-0.545063	-0.292016	-0.435875	-1.0016	-0.0606017	-0.396837	-0.293692	0.200376	-0.304778
Ssa#GRASP223648795	Heterogeneous nuclear ribonucleoprotein R [Salmo salar]	-1.14204	-0.441181	-1.36503	-0.725589	-1.59898	-1.83172	-1.13233	-1.13586	-0.726376	-1.03341	-1.36107	-0.634091	0.134417	-0.0750194	-0.692875	0.154552	-0.615727	0.0834334	-0.0711078	-0.166117
Ssa#GRASP209149557	Beclin-1 [Salmo salar]	1.9527	2.07679	2.19898	3.21534	2.05006	1.2701	1.31141	1.19516	1.07873	1.87645	4.23472	2.52952	0.484609	0.564214	2.23965	0.742845	3.085	0.400835	0.605529	0.640406
Ssa#S35554498	Spectrin alpha chain, brain [Salmo salar]	-1.15258	-0.32943	-0.336856	-0.404707	-1.29677	-0.89267	-1.78179	-1.05341	-1.59557	-1.37803	-1.77622	-0.96373	0.230198	-0.228993	-0.692524	-0.547517	-0.199538	-0.510119	0.0283874	0.186825
Ssa#GRASP209734267	Apoptosis regulator Bcl-X [Salmo salar]	2.31472	2.64937	2.75776	3.95999	2.53509	2.12466	1.53513	1.58134	1.4493	2.04598	4.26952	2.39218	0.262032	0.261873	1.6073	0.245149	3.15528	0.0333071	0.487845	0.740766
Ssa#GRASP221220189	Cysteine and glycine-rich protein 1 [Salmo salar]	-1.19512	-0.279011	-0.566279	0.356966	-1.2663	-1.20455	-0.824287	-1.54446	-1.18171	-0.804399	-1.20832	-0.458374	0.170579	0.538102	-1.12436	0.13624	-0.19626	0.0145616	0.194625	-0.0581831
Omy#CB490700	COL11A2 [Salmo salar]	2.25371	1.30411	1.91899	1.4922	1.07495	3.24596	1.64458	1.4273	1.47195	1.81789	2.46789	0.975971	-1.03763	-1.2879	0.588019	-0.817751	0.99461	-0.591692	-0.760239	-0.436839
Ssa#S35669880	Probable histone deacetylase 1-B [Salmo salar]	-1.29072	-0.58075	-1.87758	-0.279493	-0.674991	-0.624501	-0.401561	-0.751172	-0.962038	-0.833064	-0.503981	-0.150015	0.477933	1.18305	-0.0457323	0.807811	-0.71423	0.662016	0.433157	0.46921
Ssa#CX356622	large conductance calcium-activated potassium channel subfamily M alpha member 1 isoform a [Homo sapiens]	3.70203	2.63252	3.1742	2.05206	2.79093	2.73765	1.00015	1.21057	2.26305	1.64403	1.84723	1.06344	0.371156	-0.296275	0.962359	-0.138441	1.03714	-0.174406	0.285836	0.330367
Ssa#GRASP209154029	Vacuolar protein sorting-associated protein 26B-B [Salmo salar]	-1.55899	-0.620618	-1.27236	-0.505438	-1.21663	-1.36457	-0.552128	-0.917575	-1.11036	-1.67842	-1.366	-0.9622	0.334902	0.40634	-0.996693	-0.0220767	-0.441912	-0.30717	-0.0612257	-0.687726
Ssa#DW549838	collagen, type XII, alpha 1 short isoform precursor [Homo sapiens]	0.847582	1.27646	1.13638	0.748162	0.891854	2.98816	0.142574	-0.345465	0.340297	0.10973	0.590825	0.197118	0.132455	-0.507312	-0.0132749	0.116927	1.09352	0.229967	-0.423096	0.418073
Ssa#GRASP223672258	60S ribosomal protein L31 [Salmo salar]	-1.37895	-0.193737	-0.774561	-1.04526	-1.63781	-1.38512	-0.906479	-1.15971	-0.993665	-0.607262	-1.17177	-0.393535	0.164216	-0.0708335	-0.994823	-0.168094	-0.649058	0.0291405	0.0238291	-0.134929
Ssa#S31979743	TRAF and TNF receptor-associated protein [Homo sapiens]	-1.22023	-0.72014	-0.819795	-1.12143	-0.456293	-0.584916	-0.215252	-0.301223	-0.400797	-0.400327	0.010749	-0.388086	-0.18172	-0.0803512	-0.299168	0.334937		0.0066403	0.0430621
Ssa#S35503652	adenosine monophosphate deaminase 1 [Salmo salar]	1.89618	-0.496893	-0.420416	-0.917909	-1.12205	0.771464	-0.953799	0.110123	0.224414	-1.19777	-0.35643	1.45664	-0.725951	-1.13777	3.64802	-0.70011	-1.41133	-2.0258	-1.90601	-1.18115
Ssa#S31964047	cat eye syndrome critical region protein 1 isoform b [Homo sapiens]	-1.10878	-0.941144		-0.66382		-0.318436	0.347782		-0.714399	-0.635514	-0.488146	-0.409553	0.0574796	0.135997		0.172048	-0.326637	0.228102	0.0676771	-0.371202
Ssa#GRASP221220651	Cytochrome c1, heme protein, mitochondrial precursor [Salmo salar]	-1.49445	-1.01957	-0.926249	-1.49453	-1.58338	-1.26007	-1.36365	0.474205	0.652478	-1.06692	-1.86821	-1.49547	-1.20349	-0.153557	-0.422817	-0.190363	-0.848689	0.114416	-0.176924	0.518821
Ssa#CK884135	Keratin 18	-0.500704	-0.900847	-0.603456	1.03023	-0.873601	0.313762	-1.3242	-2.58839	-1.67312	-1.02685	-1.02124	-1.38004	0.166405	0.264733	-0.975534	-0.349999	-0.228742	0.00891213	0.185051	0.228813
Ssa#GRASP209156159	Transcription factor MafB [Salmo salar]	-1.0926	-1.64115	-1.43455	-0.951094	-0.495709	-0.852368	-1.25901	-1.13885	-0.872471	-1.05132	-0.248023	-0.739343	0.332288	0.407694	-0.165881	0.820001	-0.808591	-0.285477	0.947293	-0.48621
Ssa#EG937297	Unknown	1.97994	1.62252	2.10331	1.16058	1.63034	2.29323	0.505956	0.200567	1.2069	0.957732	1.18215	0.380739	-0.0954223	-0.307294	1.04854	-0.580556	1.34682	-0.0171586	-0.0217991	0.0375492
Omy#S15341157	GCH1_ONCMY RecName: Full=GTP cyclohydrolase 1; AltName: Full=GTP cyclohydrolase I; Short=GTP-CH-I	-1.74927	-1.7314	-2.08073	-1.0985	-1.29534	-0.681118	-1.45667	-0.472301	-0.820901	-1.31801	-0.827333	-0.882375	-0.144214	0.565963	-0.524696	0.369823	-0.593102	0.278744	0.699601	-0.297372
Ssa#CK885717	homeobox protein HoxC11bb [Salmo salar]	0.826692	1.03896	1.31757	1.4709	-0.201311	0.292622	0.104124	0.481093	0.510861	0.0393718	0.770458	0.239551	-0.417958	-0.149853	0.0149696		0.39569	0.17773	-0.466368
Ssa#STIR38750	sno, strawberry notch homolog 1 [Homo sapiens]	2.39086	1.47517	1.97417	1.44808	0.896784	0.680525	0.570585	0.374694	0.855443	0.930077	1.38936	0.159182	-0.673132	-0.606031	0.665272	-0.474837	0.583273	-0.358953	-0.231894	-0.783185
Ssa#GRASP223648675	Zinc transporter SLC39A11 [Salmo salar]	1.26765	0.716901	1.30118	1.0623	0.492727	0.379705	0.233452	-0.525943	0.250818	0.69702	0.603265	0.48609	-0.0814694	-0.318786	-0.723223	-0.594758	0.448477	0.118777	0.133914	0.502022
Ssa#GRASP221221695	Vacuolar ATP synthase subunit e 2 [Salmo salar]	1.02901	0.412471	0.54744	0.0694588	0.381972	-0.210612	-0.313347	0.00605982	-0.475123	0.489268	0.0429629	-0.115784	-0.641481	-1.28739	-1.25375	-0.64195	-0.440969	-0.793234	-0.805469	-0.699706
Ssa#GRASP209730891	Translin-associated protein X [Salmo salar]	-0.624673	-0.510358	-0.586986	-0.881655	-1.60706	-1.05362	-0.537148	-0.59357	-0.750243	-0.333525	-0.80421	-0.136443	-0.0347835	-0.337258	-0.744251	-0.103405	-0.0565237	-0.109455	0.164115	-0.0771237
Ssa#S18889774	Core histone macro-H2A.2 [Salmo salar]	0.905681	0.609657	1.33209	0.647277	1.25168	1.29765	0.79449	0.861287	0.973037	1.03164	1.60825	0.943425	-0.0560217	-0.294705	0.842515	-0.146123	0.240183	-0.288276	-0.396136	-0.183694
Ssa#GRASP209731959	14 kDa phosphohistidine phosphatase [Salmo salar]	-0.832008	-0.231997	-0.572607	-0.487906	-1.02421	-0.890246	-0.432525	-1.21323	-0.797433	-0.449974	-0.533577	-0.638838	-0.198223	-0.273155	-1.11896	-0.342098	-0.516321	-0.530327	-0.205824	-0.722012
Ssa#KSS4153	Unknown	-1.36365	-0.0654473	-0.840504	-0.215702	-1.14784	-1.16269	-0.654514	-0.906054	-1.58014	-0.91312	-0.914877	-0.732006	-0.0263449	-0.00183816	-0.616314	-0.252004	-0.632883	-0.393151	-0.321947	-0.712269
Ssa#DY696862	RAS p21 protein activator 1 isoform 2 [Homo sapiens]	1.96247	0.952324	1.91855	1.16892	1.37617	1.0836	0.362857	0.356656	1.12117	1.34868	0.996404	0.725951	-0.279449	-0.453925	0.784036	-0.361612	0.78304	-0.448026	-0.150687	-0.280547
Ssa#DV644302	Glyceraldehyde phosphate dehydrogenase	2.14931	-1.13804	-1.31509	-5.08527	-3.29219	1.78557	-4.59366	1.34366	0.361728	-1.22564	-0.568428	1.2803	-2.02123	-2.9396	4.63152	-0.668143	-3.19205	-5.74543	-3.9464	-4.46092
Omy#S18156809	serine/threonine kinase receptor associated protein [Homo sapiens]	2.19913	2.39698	2.85135	1.51561	1.36343	2.61498	1.47857	1.1452	1.35965	1.1749	1.79698	0.774945	0.0211688		1.09747	0.260323	0.0614055	-0.202226	-0.228621	0.195099
Ssa#GRASP209731663	60S ribosomal protein L7a [Salmo salar]	-1.21309	-0.339427	-0.448957	-0.53067	-1.45919	-1.11831	-0.71785	-0.781108	-0.558238	-0.534312	-0.842433	-0.52453	-0.431353	-0.458205	-1.03355	-0.44426	-0.8174	-0.305052	-0.326853	-0.539449
Ssa#S35690557	mitochondrial ribosomal protein S17 [Homo sapiens]	-0.751701	-0.780971	-0.827843	-0.444828	-0.102923	-1.50993	-0.842067	0.252439	0.608632	-0.748841	-1.25715	-1.21098	-1.36493	-1.15089	-0.848208	-0.254392	-1.14536	-0.0929469	-0.0390683	-0.0533523
Ssa#S31971912	interferon-induced protein with tetratricopeptide repeats 5 [Homo sapiens]	-0.703482	-1.07974	-0.885299	-0.62119	-0.650559	-0.290937	-0.00894353	0.0501046	-0.292344	-0.486773	0.0651432	0.634627	-0.212156	-0.01322	0.513066	-0.297133	-0.412067	-0.0711672	0.526829	0.434378
Ssa#TC90250	Filamin-binding LIM protein 1 [Salmo salar]	2.01358	1.59786	1.68808	2.69108	1.89371	1.11124	0.209773	0.776998	0.688554	1.27532	3.3242	1.25572	0.256539	0.220762	1.50316	0.169662	2.78532	0.171647	-0.0264723	0.68713
Ssa#S31984566	suppressor of Ty 3 homolog isoform 1 [Homo sapiens]	-0.640916	-1.05302	-1.17812	-0.879835	-0.297326	-0.143278	-0.716569	-0.695823	-0.440661	-0.196741	0.0620385	-0.00804667	0.126202	0.192191	-0.26381	0.451542	-0.237589	0.143738	-0.0765998	0.330787
Ssa#GRASP223647623	60S ribosomal protein L17 [Salmo salar]	-0.374242	-0.337964	-0.403344	-0.722393	-0.950591	-1.25156	-0.666214	-1.00063	-0.328387	-0.536657	-0.65014	-0.71636	0.142086	0.120762	-0.409413	-0.10087	-0.0628511	0.198323	0.150892	-0.415364
Ssa#BG935801	phosphatase and tensin homolog [Homo sapiens]	0.561624	1.03543	1.40933	1.12092	0.460088	0.69017	0.629234	0.872862	0.496557	0.595316	0.520124	0.828237	0.0104938	0.0685986	0.204844	0.15288	-0.0710877	0.199773	0.295661	0.560124
Ssa#STIR26020	crystallin, gamma B [Homo sapiens]	-0.612288	0.418288	-0.26925	-0.569927	-0.869225	-0.990796	-0.851335	-1.39868	-1.31783	0.0844725	-0.342089	-0.0620699	0.727413	0.585039	-0.813232	0.636405	-0.233083	0.131364	0.71813	0.308242
Ssa#S30281737	Atlastin-2 [Salmo salar]	-1.12519	-0.817496	-1.24299	-0.659823	-0.42113	-0.390796	-0.266231	-0.503111	-0.18846	-0.449625	-0.592859	-0.114936	0.481456	0.112908	-0.0277015	-0.113237	-0.296277	0.00206812	0.210408	-0.0105591
Ssa#KSSb2284	dynein, cytoplasmic, heavy polypeptide 1 [Homo sapiens]	1.13188	1.46703	1.65356	2.07509	0.942449	0.584267	0.366067	-0.0227588	0.493991	0.536135	1.01768	0.531299	-0.155428	-0.267777	0.186643	-0.310309	0.129492	0.1547	-0.0021867	0.425711
Ssa#GRASP209733085	Twist-related protein 2 [Salmo salar]	-0.367037	-0.239747	0.0758153	0.752311	0.0308599	0.231048	-1.04855	-0.516056	-1.26308	-1.85005	-1.37516	-1.03478	1.40206	1.39739	-0.798135	0.690429	1.22018	0.864178	0.0490317	0.747984
Ssa#S35664420	poly-U binding splicing factor 60KDa isoform a [Homo sapiens]	-0.637848	-0.923638	-1.12206	-1.24879	-0.436474	-1.28213	-0.56832	-0.379313	0.0595529	-0.214949	-0.398894	-0.204116	-0.454986	-0.466558	-0.75424	-0.547987	-0.3209	-0.466916	-0.672142	-0.597282
Ssa#GRASP209730797	Myozenin-2 [Salmo salar]	0.0205542	-0.449649			0.322741					0.0263779	0.0241795	0.294706	-0.282364	-0.172607	0.913482	0.480801		-1.61544	-1.24477	-0.98038
Ssa#GRASP223673000	60S acidic ribosomal protein P0 [Salmo salar]	-0.315768	0.0312632	0.1669	0.0388169	-0.947273	-0.999304	-0.620513	-0.638608	-0.0022609	-0.208591	-0.558225	-0.225766	0.26501	0.381746	-0.147197	-0.0126581	-0.115684	0.192526	0.118744	0.0462052
Ssa#GRASP223648547	Ran-binding protein 9 [Salmo salar]	1.38089	0.598715	0.929425	0.949696	1.50593	2.22698	1.66695	0.252369	1.45377	1.45992	2.00879	1.10003	0.394567	0.42938	0.903332	-0.151952	0.620609	0.232051	0.0515137	-0.167909
Ssa#GRASP209154245	Far upstream element-binding protein 3 [Salmo salar]	-1.89576	-0.588234	-1.22708	-0.680605	-0.932746	-0.913186	-1.10113	-0.557439	-0.525718	-0.892534	-0.928924	-0.681685	0.343481	0.404054	-0.40467	0.175008	-0.878269	-0.0348754	0.253109	-0.248989
Ssa#EG919537	Unknown	1.58751	0.58688	1.4244	1.42933	2.22282	2.17146	1.74295	1.233	0.733609	1.13655	1.33732	0.854168	-0.0511506	-0.0845888	0.536616	-0.433004	1.0957	0.311512	0.208519	0.439828
Ssa#GRASP221222141	Thioredoxin [Salmo salar]	-2.0284	-1.63926	-1.50402	0.942221	-2.20232	-0.219711	0.182203	-0.934096	-1.30421	-1.19962	-1.4193	-0.752519	0.312806	1.67841	-1.00803	1.06232	-0.754156	0.307469	1.07861	0.603009
Ssa#S35505093	geminin [Homo sapiens]	-2.51512	-0.651863	-1.31296	-0.548094	-0.940949	-0.793465	-0.992988	-1.39523	-0.681224	-0.769083	-0.922475	-0.453057	0.633005	1.56376	0.00117451	1.49554	-0.497301	0.794571	0.58013	0.283642
Ssa#GRASP209735383	Thymidylate synthase [Salmo salar]	-0.792594	-0.846441	-1.49384	0.210164	0.101972	0.336538	0.65736	0.0297926	-0.225612	0.0301654	0.564745	0.170533	0.699731	0.944442	1.11389	1.29393	-0.529255	0.930509	0.348063	-0.209007
Ssa#CL301Contig1	Intracellular hyaluronan-binding protein 4 [Salmo salar]	-0.865933	-0.6572	-1.24873	-0.494456	-1.52485		-0.350991	-1.44739	-1.35904	-0.997128	-0.913278	-0.766824	0.198494	0.589583	-0.149767	0.154026	-0.343228	-0.0478996	0.196769	-0.0418891
Ssa#KSS3808	Unknown	2.81813	1.49117	2.54735	2.31689	1.41766	3.56504	2.044	1.7126	1.45194	2.27769	2.64375	1.11061	-1.03287	-1.26794	1.00979	-0.657308	1.49866	-0.0298208	-0.245307	0.355919
Ssa#GRASP209154953	RER1 [Salmo salar]	-2.26441	-0.290613	-0.742513	-0.870405	-1.40354	-0.843512	-0.739403	-1.04528	-0.496426	-0.601536	-0.359261	-0.0893271	-0.582255	-0.4139	-0.55827	-0.766941	-0.569703	-0.25167	-0.294097	-0.634652
Ssa#GRASP209154651	Twinfilin-1 [Salmo salar]	0.856627	0.628254	0.522822	-0.215443	-0.547424	-0.907264	-0.068603	-0.519554	0.0640188	0.675323	0.339884	0.307714	-0.562306	-1.07461	-0.909713	-0.918368	0.16708	-0.133903	0.141712	-0.384239
Ssa#GRASP209738149	SH2 domain-containing adapter protein B [Salmo salar]	-0.787362	0.386326	-0.70216	-0.487503	-0.152561	0.539546	-0.316294	-0.27266	-0.706276	0.0876039	0.569695	-0.413704	0.0416846	-0.137446	0.298527	0.125214	-0.861696	-1.45953	-0.92239	-1.06165
Ssa#GRASP223646151	ATP synthase subunit d, mitochondrial [Salmo salar]	-1.93891	-1.28531	-1.22622	-1.19871	-1.16855	-1.32216	-0.988775	0.846993	0.201833	-1.14053	-1.82812	-0.606613	-0.0793056	-0.105117	-0.988269	-0.404684	-2.06884	-0.312743	-1.04113	0.280313
Ssa#S18889874	Dual specificity protein phosphatase 22-A [Salmo salar]	-0.425128	-0.754591	-1.12664	-1.57462	0.218384	-1.22717	-1.12715	1.20333	0.792869	-0.845426	-1.1427	-0.445992	0.00305171	-0.390891	-0.447704	-0.388734	-0.555197	-0.746023	-0.897418	-0.536116
Ssa#GRASP209155983	Mothers against decapentaplegic homolog 5 [Salmo salar]	-0.921243	-0.070226	-0.33253	0.098122	-1.09211	-1.1382	-0.45137	-1.30131	-0.892667	-0.603433	-0.975253	-0.348685	-0.32927	0.0722057	-0.896134	-0.0598446	-0.476359	-0.264625	-0.373051	-0.467836
Ssa#S32008863	natriuretic peptide receptor 1 [Homo sapiens]	-0.0849445	-0.373562	-0.223473	0.380964	-0.454848	-0.801064	-0.991309	-0.469317	-0.811043	-0.797486	-1.22029	-0.731639	0.19636	0.067254	-0.721641	-0.0605172	-0.0721776	0.128867	-0.124632	0.170759
Ssa#GRASP209155667	Dipeptidyl-peptidase 3 [Salmo salar]	-0.943289	-0.684847	-1.08474	-0.644902	-0.788856	-0.721448	-0.450867	-0.497943	-0.134341	-0.657297	-0.350176	-0.456172	0.0318473	0.520333	-0.0305413	0.120406	-0.355572	-0.00281493	0.101686	-0.29866
Ssa#S30264208	Recoverin [Salmo salar]	0.84311		0.51861	0.826684	3.96453	3.22889	2.50136	0.563958	0.860813	1.90668	1.28064	1.16278	0.254075	0.225862	1.1013	0.531909	0.624452	0.0378004	-0.10732	0.291064
Ssa#KSS3442	Unknown	-1.1273	0.268708	-0.555373	-0.403788	-1.06353	-0.787979	-0.566025	-0.848872	-1.27462	-0.73174	-0.363079	-0.506738	-0.0167689	-0.467262	-0.581812	0.0832624	-0.751849	-0.495565	-0.00868163	-0.449324
Ssa#GRASP209736415	5-AMP-activated protein kinase subunit beta-1 [Salmo salar]	-0.503133	-0.202012	-0.825483	-0.478066	-2.82822	-1.048	-0.916914	-1.25878	-0.784308	-0.727213	-0.918992	-0.482488	-0.363267	-0.84614	-1.31289	-0.571362	-0.337769	-0.221802	0.0669973	-0.195043
Ssa#GRASP221220939	DNA-directed RNA polymerases I, II, and III subunit RPABC2 [Salmo salar]	-0.692764	-0.340311	-0.556344	-0.214488	-0.754782	-1.44033	-0.473165	-0.956105	-0.59813	-0.775754	-1.04305	-0.67697	-0.0913319	-0.121545	-0.336095	-0.12355	-0.171181	-0.302073	-0.253789	-0.432755
Ssa#KSS4109	Unknown	-0.811226	-0.661224	-1.08068	-1.16128	-0.239471	-0.644252	-0.533893	-0.424745	0.378818	0.541122	-0.389665	-0.425882	0.306038	0.59214	-0.0771587	0.0381899	0.0807306	0.211961	0.0773793	-0.0382562
Ssa#S30293626	Dysbindin [Salmo salar]	4.4135	1.29104	3.06227	2.15446	5.33647	4.92077	3.7042	3.03536	1.43865	2.91182	2.16543	1.76028	0.929812	0.403555	2.24531	0.398718	1.78903	0.447854	0.218531	0.735165
Ssa#S31997372	S1 RNA binding domain 1 [Homo sapiens]	1.00294	0.84141	1.45208	0.963241	0.862117	1.25463	0.40898	-0.161877	0.844794	0.571902	1.06514	0.279828	-0.353146	-0.475378	0.490434	-0.20838	0.484474	0.0859367	0.0847725	-0.0597626
Omy#S34313013	tumor necrosis factor receptor superfamily, member 14 precursor [Homo sapiens]	1.20416	0.676527	0.999043	0.614344	1.6083	2.03774	1.19946	1.2684	0.712222	1.31829	1.5481	0.551686	-0.00111366	-0.415103	0.726535	-0.345101	0.793827	-0.340173	-0.069965	-0.0539161
Ssa#TC112827	Zinc finger protein 313 [Salmo salar]	-1.54664	-0.7902	-1.92868	-1.01535	-1.17421	-0.630031	-0.993235		-1.14616	-1.05064		-0.688356	0.697114	1.01022	-0.290088	0.505094	-0.576535	-0.28944	0.0140296	0.282122
Ssa#S30270870	Lysyl-tRNA synthetase [Salmo salar]	-1.16089	-0.683987	-0.728255	-0.852958	-1.02787	-0.896113	-0.334374	-0.930445	-0.953817	-0.47066	-0.477156	-0.721287	-0.158038	-0.0443607	-0.414965	-0.0118153	-0.388795	-0.114203	0.567755	-0.434312
Ssa#S30294980	Cyclic AMP-dependent transcription factor ATF-4 [Salmo salar]	-0.879525	-0.494261	-0.876385	-0.915425	-1.72583	-1.57463	-1.32705	-0.260123	-0.517624	-0.784218	-1.59261	-0.42629	0.890352	0.0390023	-0.992011	-0.0556484	0.0645151	0.210375	-0.345575	0.0605863
Ssa#CB499516	colonic and hepatic tumor over-expressed protein isoform a [Homo sapiens]	2.22111	1.21483	1.86223	2.20934	1.52719	3.73731	2.75892	1.93129	1.22521	1.8516	2.04654	0.490031	-0.482714	-0.596845	1.45769	0.0303995	0.989529	-0.530433	-0.167356	0.447865
Ssa#TC93624	Golgi autoantigen, golgin subfamily a, 5 [Homo sapiens]	1.32651	1.17483	0.714922	1.29935	1.45987	1.02246	0.353979	-0.0518705	0.537228	1.30602	0.907301	0.285207	-0.369879	-1.08381	0.472538	-0.507529	0.792178	-0.0977776	-0.282173	-0.385875
Ssa#GRASP209731203	Vacuolar proton translocating ATPase 116 kDa subunit a isoform 1 [Salmo salar]	-0.700538	-0.065876	-0.284087	-0.456871	-1.1049	-1.28351	-0.707696	-0.89158	-0.210553	-0.5639	-0.674774	-0.347441	0.200995	0.0494713	-0.725902	0.122488	-0.684753	0.0163811	-0.13692	-0.572291
Ssa#GRASP223649137	Integral membrane protein GPR177 precursor [Salmo salar]	-0.571134	-0.127941	-0.167953	-0.85897	-1.19507	-1.7906	-0.999283	-1.38935	-0.777373	-0.718562	-1.43754	-1.10142	-0.542096	-0.964039	-1.34553	-0.592519	-0.185572	-0.361866	-0.150858	-0.575612
Ssa#TC104945	TBC1 domain family, member 8 [Homo sapiens]	-0.856805	-0.524329	-0.906718	-0.998581	-0.118837	0.0676223	-0.417812	0.450297	-0.285865	-0.37799	-0.186118		0.301126	0.0683348	-0.486054	0.157136	-0.06926	0.263013	-0.0162812	0.0175128
Ssa#STIR38359	Ictacalcin [Salmo salar]	-0.4568	0.292923	0.368823	0.381843	-1.16768	-0.362862	-0.747998	-1.31442	-0.62505	-0.391765	-0.753184	-0.622534	-0.139508	-0.398988	-1.21387	-0.410548	-0.819543	-0.248318	-0.279846	-0.0582005
Ssa#S32006853	Unknown	-1.55035	-0.39177	-0.518468	0.25838	-1.3794	-1.5642	-1.7775	-0.939841	-1.8824	-1.77787	-1.65845	-0.962138	1.27347	0.700378	-0.622912	0.201591	1.42677	0.497368	0.789134	0.539655
Omy#S34426040	splA/ryanodine receptor domain and SOCS box containing 1 [Homo sapiens]	0.730271	0.794647	-0.0819529	-0.0151078	0.169632	-0.29065	-0.206268	-0.268311	-1.14011	-1.00772	-1.0065	-0.596246	0.0600771	-0.185114	0.544895	0.0547293	0.2986	0.066454	-0.162961	-0.111423
Ssa#TC108554	Unknown	1.52974	1.3973	2.39214	1.70488	1.40238	2.95984	1.24044	1.12595	0.822969	1.22266	1.19945	0.332218	-1.02736	-1.60306	1.05572	-1.05883	0.112414	-0.860462	-0.769521	-0.181166
Omy#S34315269	Stress-associated endoplasmic reticulum protein 1 [Salmo salar]	-1.59198	-0.582784	-1.29093	-0.800179	-1.13536	-1.33175	-1.0973	-0.692614	-0.726435	-0.922013	-1.02144	-0.510666	1.0077	0.0158617	-0.127092	0.553763	-0.308357	0.163544	0.415175	0.149164
Ssa#DY714827	retinoic acid-inducible gene-I [Salmo salar]	1.03448	-0.0789762	0.756566	0.679587	3.97842	3.93665	2.42642	2.66985	0.341956	1.70892	1.34831	0.612584	-0.0266827	-0.614571	1.54668	-0.0305052	0.646374	-0.296373	0.0563422	-0.0724259
Ssa#GRASP209735493	Tyrosyl-tRNA synthetase, cytoplasmic [Salmo salar]	-1.12037	-1.02515	-1.27876	-0.669695	-0.426572	-1.05806	-0.206717	-0.627421	-0.117357	-0.559312	-0.308979	-0.465778	0.171908	0.369345	-0.286353	-0.0235636	-0.293409	-0.166702	-0.0561001	-0.814864
Ssa#GRASP209155951	RNA-binding protein 4B [Salmo salar]	-1.55118	-0.542407	-1.31387	-0.562144	-1.422	-1.48124	-0.56124	-1.67744	-0.732885	-0.844197	-0.646908	-0.446047	0.686055	0.771539	-0.521362	0.536609	-0.210152	0.407401	0.429363	-0.161257
Omy#CA384055	retinaldehyde binding protein 1-like 1 [Homo sapiens]	2.41783	0.481269	1.48209	1.63209	5.50685	5.46089	4.42469	3.03398	1.29806	3.11948	2.37973	1.46745	0.290834	0.173108	2.22118	0.38665	1.38844	-0.266953	0.0994478	0.26016
Ssa#GRASP223648703	Phosphoenolpyruvate carboxykinase, cytosolic [Salmo salar]	-1.0561	-0.681588	-1.06024	-0.676248	-0.870208	-0.452305	0.264171	0.702502	-0.361924	-0.247389	-0.347535	0.053742	-0.438446	-0.206844	-0.523386	-0.195378	-0.419842	-0.416472	0.210962	-0.232452
Ssa#GRASP209733297	Epithelial membrane protein 3 [Salmo salar]	-1.16905	0.0444079	0.155011	0.992511	-1.88627	-0.711819	-1.69265	-1.25222	-1.84462	-2.09961	-2.17768	-1.16679	0.602897	0.0521431	-1.08055	-0.391764	0.86978	0.185212	-0.175261	0.682183
Ssa#GRASP209731345	Transcription factor HES-1 [Salmo salar]	-1.42738	0.0195416	-0.666123	0.1002	-1.74825	-2.06674	-0.726634	-2.59532	-1.51529	-0.98195	-1.12403	-0.865564	-0.327949	-0.394677	-0.872684	-0.145318	-0.753168	-0.31971	-0.359969	-0.906694
Ssa#GRASP221221839	Cysteine-rich protein 1 [Salmo salar]	-1.22493	-0.74655	-1.17355	-0.450318	-1.08028	-0.588999	0.889947	-1.75172	-0.6673	-0.906347	-0.756027	-0.48184	0.101025	0.956789	-0.93194	0.440265	0.139707	1.42239	1.25995	0.582569
Ssa#CB504477	nuclear factor I/X (CCAAT-binding transcription factor) [Homo sapiens]	3.03907	1.7354	1.95922	2.2982	3.46653	4.46723	2.40502	0.638094	1.77174	2.12508	2.04055	0.659642	0.321267	-0.0447038	1.72524	-0.0324299	1.88488	0.331757	-0.112662	-0.246964
Ssa#GRASP209155419	Sorting nexin-2 [Salmo salar]	-0.537783	-0.705742	-1.26723	-0.672849	-1.62288	-0.996166	-1.64907	-1.91859	-1.03036	-1.11746	-1.44544	-0.567472	0.37472	-0.0969279	-0.569329	0.0570149	-0.417825	-0.0459991	0.130386	-0.370018
Ssa#GRASP209153973	NEDD4 family-interacting protein 2 [Salmo salar]	-0.874418	-0.277523	-0.540193	-0.759189	-1.34985	-1.68517	-0.946272	-1.10727	-1.08975	-0.691704	-1.06009	-0.468467	-0.0260575	-0.220937	-0.907929	-0.328299	-0.405099	-0.136692	-0.0563385	-0.589963
Ssa#GRASP209154419	Histone-binding protein RBBP7 [Salmo salar]	-1.41234	-0.481559	-0.90301	-0.592398	-1.52686	-0.930152	-0.805079	-1.19754	-0.784862	-0.901098	-1.09295	-0.585423	0.515492	0.356536	-0.360197	0.13839	-0.236861	0.2903	0.389187	0.306786
Ssa#STIR26118	component of oligomeric golgi complex 4 [Homo sapiens]	0.431122	0.230383	0.353777	-0.452445	-0.102194	-1.26249	-0.199324	-0.352373	-0.0733457	0.277991	0.280513	0.0799698	-0.885833	-1.50738	-0.962311	-1.32836	-0.179768	-0.631251	-0.543542	-0.522202
Omy#BX868638	MAP-kinase activating death domain-containing protein isoform a [Homo sapiens]	0.805419	0.809428	1.39637	1.16905	0.892932	0.865627	0.766578	0.477551	0.69492	1.0062	0.984754	0.517038	0.337093	0.0424738	0.284333	-0.0900154	0.382706	0.404471	-0.210302	0.397226
Ssa#GRASP223647757	Trifunctional enzyme subunit beta, mitochondrial precursor [Salmo salar]	-0.873898	-1.22382	-0.655524	-0.956331	0.235709	-0.66226	-0.0648978	0.814976	0.970313	-0.577212	-1.07181	-0.351784	-0.3387	-0.328047	-0.671388	-0.665168	-1.25824	-0.228154	-0.81271	0.675652
Ssa#S22713494	type I keratin S8 [Oncorhynchus mykiss]	-2.8843	-2.00167	-2.37824	-0.582528	-3.38273	-1.60672	-0.459899	-3.06449	-2.57109	-1.67114	-2.83995	-3.19371	-1.7271	1.53508	-3.18542	1.41498	-0.902005	1.37491	2.60777	0.594514
Omy#CX247429	Unknown	1.6194	0.977969	1.5564	1.06319	1.98904	2.77837	1.72215	1.57549	0.946851	1.4753	1.71416	0.457586	0.0890747	-0.502065	1.02981	-0.657522	0.716524	-0.554624	-0.338771	0.183345
Omy#TC151470	trinucleotide repeat containing 6C [Homo sapiens]	1.37073	0.881652	1.26706	1.67983	0.878277	1.09319	0.843264	0.00288424	0.401277	0.464237	0.00421468	0.313939	-0.13946	-0.34191	-0.31984	-0.443199	0.729935	0.288288	-0.0395052	0.345429
Ssa#TC109355	muscle glycogen phosphorylase [Salmo salar]	0.680168	-2.25126	-1.71813	-2.26563	-1.84062	0.788535	-1.96269	0.461798	0.0294593	-1.95549	-1.20683	0.47628	-0.821284	-1.04938	3.24581	-0.280667	-2.23444	-2.59868	-2.41963	-1.36689
Ssa#GRASP221219843	High mobility group protein B2 [Salmo salar]	1.12904	0.232025	0.777324	0.0967181	1.14218	2.13451	0.553782	-0.0953395	0.550052	0.56385	0.311172	0.434011	-0.59639	-0.436162	-0.0358331	-0.229227	-0.263636	-0.403328	-0.214895	-0.297156
Ssa#GRASP209154597	Glia-derived nexin [Salmo salar]	-1.85244	-1.26377	-1.63149	0.240724	-2.15262	-2.04238	-1.12214	-1.97497	-1.7925	-1.54713	-2.25344	-1.22835	0.0585416	0.513439	-1.27382	0.0610798	-0.177776	0.461222	0.21207	0.379535
Ssa#GRASP221221163	Calcium and integrin-binding protein 1 [Salmo salar]	-1.67722	-0.585338	-1.36991	-0.980673	-1.67295	-1.41797	-1.52614	-2.46903	-1.16076	-1.41038	-1.70864	-0.939453	0.300515	0.546617	-1.24965	0.0328357	-0.967204	-0.12062	-0.221731	-0.490986
Ssa#DN139278	sorting nexin 6 isoform b [Homo sapiens]	-1.22514	-0.71	-1.86287	-1.08468	-1.22469	-1.06687	-1.33828	-0.57846	-1.17075	-1.38108	-1.03187	-0.729106	-0.222879	0.0931955	-0.367383	0.162643	-0.845009	-0.00232378	0.0284175	-0.308427
Ssa#TC101782	Unknown	0.928387	0.977201	1.68358	1.04832	2.4985	3.20995	2.071	1.81861	1.28629	1.68157	2.06787	0.502892	-0.119419	-0.491298	1.16836	-0.504411	0.622474	-0.554048	-0.295047	0.0657894
Ssa#GRASP209736207	Death-associated protein-like 1-B [Salmo salar]	-0.792254	0.515518	-0.144057	-1.63436	-1.36585	-2.01697	-1.59561	-1.10696	-1.4134	-0.384712	-0.950611	-0.0877758	-0.270791	-2.26229	-1.43983	-1.2446	-0.210063	-0.702682	-0.555818	-1.00889
Ssa#GRASP209148042	Heterogeneous nuclear ribonucleoprotein A0 [Oncorhynchus mykiss]	-1.12241	-0.905522	-1.24465	-0.418969	-0.888595	-0.646942	-0.922226	-0.53001	-0.251418	-1.38257	-1.08722	-0.516058	0.0181474	0.342108	-0.59872	0.0092549	-0.617568	-0.0786637	-0.235367	-0.435413
Ssa#GRASP223648291	Poly polymerase 12 [Salmo salar]	-0.631259	0.0201423	-0.390922	-1.39701	-1.25248	-1.34493	-0.754785	-0.946895	-0.53775	-0.690198	-0.549573	-0.191225	0.439257	0.447391	0.00555628	0.177038	-0.853557	0.0969998	0.422866	-0.317189
Ssa#GRASP209733749	2-acylglycerol O-acyltransferase 1 [Salmo salar]	-0.817434	-2.24622	-0.235271	-1.43374	0.921579	1.01057	-0.171468	2.61483	1.96926	-0.533007	-0.896729	-0.429826	0.246194	0.377604	0.328024	0.460104	-1.04831	0.424954	-1.17355	0.731436
Omy#S34424328	transcription factor 3 [Homo sapiens]	1.08656	0.807139	1.94087	1.27985	1.19464	1.78905	1.01021	0.708668	1.10949	1.22227	1.33665	0.699854	0.0359988	0.0611214	0.771589	-0.502989	-0.323343	-0.0923586	-0.469617	0.46009
Ssa#TC104527	calmodulin - salmon	1.75389	1.33109	2.09395	1.20742	0.362552	0.748816	0.00687326	0.135498	1.01277	0.366827	0.660573	0.880068	-0.266869	-0.331861	0.681812	0.0736509	0.804366	0.140199	-0.0716216	-0.449344
Ssa#CL179Contig1	Unknown	-1.96367	-0.614276	-1.60442	-1.53589	-2.56539	-1.38653	-1.32294	-1.58178	-1.78326	-1.80453	-1.81298	-0.987521	0.750964	0.449145	-0.479444	0.301504	-0.200169	0.358571	0.309914	0.111257
Ssa#S35659763	Glycylpeptide N-tetradecanoyltransferase 1 [Salmo salar]	-1.94632	-1.4335	-2.1482	-1.22664	-0.869836	-0.771798	-0.365345	-0.340681	-0.618979	-0.3268	-0.274183	-0.78743	0.100439	0.644932	0.0322142	-0.198577	-0.256091	0.284568	-0.044343	-0.603071
Ssa#GRASP209737745	Lymphokine-activated killer T-cell-originated protein kinase homolog [Salmo salar]	-1.23582	-1.17072	-1.84451	0.203983	-2.57683	-0.96563	0.00293894	-1.6844	-0.722056	-1.0892	-0.725077	-0.633883	-0.29403	1.08726	0.0393329	1.00455	0.0525482	0.701249	0.315665	0.0954629
Ssa#KSS1993	Unknown	0.798532	0.971762	0.504976	0.871939	0.986099	0.338662	-0.341893	-0.483327	0.366957	0.851413	1.20873	0.44694	0.20164	-0.392466	0.0963278	-0.395231	0.885674	0.0964905	0.205314	-0.201547
Ssa#GRASP221222151	Triosephosphate isomerase [Salmo salar]	-0.232437	-0.658445	-0.991116	-1.11055	-1.62381	0.153048	-1.40926	0.59569	0.246044	-0.874789	-0.434459	0.0699653	-0.370787	-0.43413	2.2395	-0.0384185	-2.06293	-1.34111	-1.4052	-1.19953
Ssa#GRASP221219611	Hepatitis B virus X-interacting protein [Oncorhynchus mykiss]	-0.656461	-0.452279	-0.751486	-0.889918	-1.02613	-1.22753	-0.650544	-0.88939	-0.542572	-0.598743	-0.692975	-0.289334	-0.202567	-0.700694	-0.921372	-0.500767	-0.513777	-0.473137	-0.116652	-0.689481
Ssa#S31968079	organic solute transporter alpha [Homo sapiens]	-1.74815	-0.824431	-1.03591	-0.929973	-0.74286	-0.716519	-0.471984	-0.913313	-1.83577	0.058079	-1.47774	-0.182337	-0.0992974	-0.282589	-0.983453	-0.126677	-0.606665	0.0377514	-0.475728	-0.217632
Ssa#S35543398	lamin B receptor [Homo sapiens]	0.689468	1.02021	1.09079	1.36917	0.785278	0.190808	0.431335	0.502581	0.6164	0.832811	0.718753	0.440104	0.0930601	0.00968076	0.408189	0.449746	1.24864	0.670675	0.92276	0.368655
[truncated: 1,719 more rows]
