# Supplementary material for: Gene expression analyses of immune responses in Atlantic salmon during early stages of infection by salmon louse (Lepeophtheirus salmonis) revealed bi-phasic responses coinciding with the copepod-chalimus transition
Source: BMC Genomics. 2011 Mar 7;12:141. doi: 10.1186/1471-2164-12-141 (PMC3062619; doi:10.1186/1471-2164-12-141)
Supplement: Additional file 2 — Complete RT-qPCR results and PCR efficiencies. [file 1471-2164-12-141-S2.XLS]

## Sheet: Sheet1
Additional file 2: Complete RT-qPCR results and PCR efficiencies
Data represents Mean ± SEM of ─ ΔΔCt values, relative to untreated control samples normalised against EF1A.
SKIN
SN	Gene	Day 1		Day 3		Day 5		Day 10		Day 15
		Mean	SEM	Mean	SEM	Mean	SEM	Mean	SEM	Mean	SEM
1	IgT	-0.283771	0.211034			0.998233	0.270002	0.815675	0.583513	2.53839	0.636108
2	IgM	-0.788146	0.269813			1.7132	0.675712	0.23855	0.792744	4.06168	0.885019
3	MHCII	0.574712	1.21365					2.02627	0.886449	-0.830325	0.128094
4	CD8a	1.20209	1.51117					-0.330263	0.813488	-1.25299	0.311708
5	CD8b	0.16	0.56	-1.67	1.15					-0.92	0.45
6	PGDS	0.916463	0.273659	2.27773	0.525887			-0.663829	0.560014	-0.601871	0.0321882
7	CD41	1.77622	0.30519	1.8802	0.904247					0.348375	0.391554
8	CD3e	-0.163938	1.34487	1.0916	0.892807					1.30711	1.23702
9	TNF-a	0.0251125	0.346587					0.266675	0.337803	-0.868625	0.709162
10	IL1R1	-0.611825	0.267716					-0.223887	0.246306	-1.31869	0.553108
11	IL-1B	-0.565387	0.131687					-0.714375	0.324977	-1.15199	0.655276
12	IL-12	-0.734837	0.5047					0.479083	0.514934	-1.67737	0.791808
13	COL3	-0.686833	0.597534					2.71878	0.879655	1.72601	0.174377
14	MMP13	-0.48915	0.388155					2.3667	0.670085	1.75097	0.120373
15	PGES	-1.15901	0.472797					0.366483	0.388484	-0.193421	0.151539
16	HSP70	-0.753708	0.292751					0.300617	0.0483361	-1.14314	0.467745
17	B2M	-1.49976	0.366411					0.0663667	0.41898	-0.779238	0.200177
18	MHC I	-1.24245	0.385124					0.248358	0.140347	-1.36825	0.420911
19	CheTry	0.968575	0.449519					-0.0231167	0.172769	-0.746133	0.284006
20	C1qB	0.259079	0.440372					1.31191	0.456708	0.693642	0.311462
21	PCDP	-1.05618	0.412745					-0.744138	0.759144	-0.366979	0.0606239
22	TRIM	1.28119	0.688298							-0.183675	0.125832
23	GIILTR	-0.980513	0.305199							0.649537	0.185101
24	LPSi	-1.28338	0.39276
25	Myosin	0.258625	0.371943
SPLEEN
SN	Gene	Day 1		Day 10		Day 15
		Mean	SEM	Mean	SEM	Mean	SEM
1	MHCI	-0.561446	0.287615	0.339375	0.22963	-0.155517	0.188246
2	IgT	0.471958	0.345597	0.331733	0.537573	1.04488	0.288687
3	IgM	0.472704	0.376784	-0.563037	0.484238	0.879183	0.201883
4	CheTry	3.85743	0.390199	-4.73932	0.56975	-3.9726	0.661558
5	CarPep	3.85042	0.476775	-4.15841	0.260509	-4.0429	0.581107
6	Ela	3.35938	0.393363	-5.73788	0.499575	-3.9823	0.539174
7	Try2	3.35312	0.491991	-4.268	0.630088	-2.65402	0.44416
8	Try3	3.34086	1.18003	-5.71382	0.844651	-5.82457	0.684588
9	HSP70	-0.771737	0.524377	-0.4737	0.215909	-0.534537	0.465349
10	STEAP	0.575075	0.55262	-0.53655	0.246149	1.38879	0.1613
11	PGDS	0.916463	0.273659	-0.43605	0.0502147	-0.261712	0.360827
12	MMP13	-0.995975	0.639639	1.83901	0.519299	1.27005	0.561035
13	COL3	-1.4633	0.756317	1.83273	0.404133	1.49687	0.525649
14	IL-1B	0.160975	0.334828	0.661383	0.741567	-0.342283	0.0439829
15	TNF-a	-0.96625	0.488262	-0.181096	0.151848	-0.605025	0.162697
16	APO	0.606317	0.130124	0.347487	0.233639	-0.521933	0.377428
17	PSEL			2.2291	0.36607
18	TRIM	-1.62607	0.816886
19	C1qB			-0.159833	0.301142
HEAD KIDNEY
SN	Gene	Day 1		Day 3		Day 5		Day 15
		Mean	SEM	Mean	SEM	Mean	SEM	Mean	SEM
1	IgT	0.623104	0.475911			-0.47305	0.106583	0.484208	0.53662
2	IgM	0.267625	0.608352			-0.227575	0.369003	-0.0089625	0.308293
3	CD3e	2.49982	0.537309	-0.728737	0.29803	-1.59766	0.106515	0.400942	0.267929
4	TCRa	1.80472	0.353956	-0.638613	0.139414	-2.22732	0.096775	-0.275288	0.367846
5	CD41	-1.2119	0.232102	0.151062	0.581054	-1.1943	0.23962
6	MHCI	-1.43019	0.173032			-0.735804	0.194905	-0.837046	0.161805
7	B2M	-0.340346	0.273768			-0.155954	0.13588	-0.610154	0.286479
8	HSP70	0.173129	0.277239			0.192017	0.110915	-0.118213	0.363005
9	PCDP	0.628558	0.260558			0.616946	0.459327	-0.731925	0.245208
10	APO	-0.265246	0.104			-0.115629	0.220158	0.171988	0.208439
11	COL3	-0.628342	0.132316			1.03358	0.344451	1.17662	0.231422
12	MMP13	-0.395217	0.218649			0.707154	0.265013	1.20891	0.291818
13	PGDS	0.246704	0.28328			-0.805871	0.312138	-1.53719	0.14704
14	Try2	-0.441908	0.48376			-0.431475	0.25639	-2.17423	0.578249
15	TNF-a	-0.0550708	0.452309			-0.420967	0.35282	-1.97144	0.526582
16	IL-1B	-0.127638	0.375509			-0.378775	0.349683	-2.34906	0.664996
17	C1qB	-0.427079	0.130046			-0.547346	0.267162	-0.448367	0.0887018
18	CD8a	1.14962	0.61991					0.145992	0.327007
Data represents Mean ± SEM of ─ ΔΔCt values relative to untreated control samples normalised against EF1A.
PCR EFFICIENCIES OF SELECTED GENES
		APO	B2M	COL3	C1q	GIILTR	Gig2L	Myosin	PCDP	PGES	MHCI	IgT	IgM	CD3e	MMP13	PGDS	EF1A
	Skin	1.011	1.03551	0.966742	0.893789	1.187	0.975975	0.829591	0.925494	0.943817	0.80897	0.823518	0.907123	0.900204	1.19481	1.06815	0.987136
	Spleen	1.17165	0.974368	0.884946	0.937885	0.941831	0.88594	0.716515	0.69652	0.885375	0.716045	1.08154	1.09396	1.16359	1.1717	1.05598
	HK		1.00983	1.00732					0.922567		0.867932	0.890961	0.954792	0.997524	0.986675	1.0059	0.992267
