# Supplementary material for: Gene expression analyses of immune responses in Atlantic salmon during early stages of infection by salmon louse (Lepeophtheirus salmonis) revealed bi-phasic responses coinciding with the copepod-chalimus transition
Source: BMC Genomics. 2011 Mar 7;12:141. doi: 10.1186/1471-2164-12-141 (PMC3062619; doi:10.1186/1471-2164-12-141)
Supplement: Additional file 3 — Proteases with differential expression in spleen, microarray results. [file 1471-2164-12-141-S3.XLS]

## Sheet: Sheet1
Additional file 3: Proteases with differential expression in spleen, microarray results.
The mean log2-ER values are presented in Fig. 2A
Data are log2-ER
Probe ID	Gene	Day 1	Day 3	Day 5	Day 10	Day 15
Omy#S15288492	tryspin [Oncorhynchus masou]	0.123177	1.12019	0.64498	-2.29568	-2.07517
Ssa#S35719083	alpha amylase [Salmo salar]	1.38977	1.56568	-0.00829075	-2.52676	-2.93121
Omy#S15300033	anionic trypsin [Oncorhynchus keta]	1.00785	1.20627	0.614475	-2.35654	-1.95243
Ssa#S18892246	carboxylic ester hydrolase	1.1213	1.54936	1.65348	-2.06836	-2.06341
Ssa#GRASP209732661	Carboxypeptidase A1 precursor [Salmo salar]	1.13326	0.905029	0.798843	-4.80964	-2.96112
Ssa#GRASP209732619	Carboxypeptidase A2 precursor [Salmo salar]	0.348314	1.55638	0.578775	-2.84091	-2.771
Ssa#GRASP209735481	Carboxypeptidase B precursor [Salmo salar]	0.6425	0.981327	0.218019	-2.41946	-2.11141
Ssa#GRASP209734305	Chymotrypsin B [Salmo salar]	1.10221	1.64732	0.796029	-4.15051	-2.79373
Ssa#S31963871	Chymotrypsin B [Salmo salar]	1.0579	1.47985	0.256712	-2.16208	-2.03986
Ssa#GRASP209738111	Chymotrypsin-like protease CTRL-1 precursor [Salmo salar]	0.754177	1.55894	0.969317	-3.38209	-2.66398
Ssa#S31963336	Elastase-1	1.40142	1.29587	0.70707	-4.318	-2.80157
Ssa#GRASP221219269	Endoplasmic reticulum resident protein ERp27 [Salmo salar]	1.04636	0.83633	1.26871	-3.08556	-2.90862
Ssa#GRASP209737805	Guanidinoacetate N-methyltransferase [Salmo salar]	1.19965	0.503813	0.626084	-3.03847	-2.59117
Ssa#S18849505	Guanidinoacetate N-methyltransferase [Salmo salar]	1.50551	0.268179	0.806057	-3.09777	-2.43248
Ssa#S30235966	High choriolytic enzyme 1 precursor [Salmo salar]	1.24611	0.727653	0.869327	-3.20372	-2.41725
Ssa#GRASP209736439	Proproteinase E precursor [Salmo salar]	0.101317	1.18556	0.738417	-4.78003	-3.55759
Ssa#S31963596	Proproteinase E precursor [Salmo salar]	0.370578	0.973493	0.624023	-3.66209	-2.84398
Ssa#S18840394	syncollin	1.00657	1.40365	0.83733	-3.9346	-2.83982
Ssa#S18845530	Trypsin II	1.78274	1.48209	0.931735	-2.46109	-1.94914
Ssa#S30234778	Trypsin II	1.42488	1.18589	0.439094	-2.21951	-1.68167
Ssa#S31964271	Trypsin III	1.28113	1.24762	0.964793	-3.14672	-2.46872
Ssa#S30241419	Trypsin precursor [Salmo salar]	0.54097	0.989116	0.812348	-1.18195	-1.77197
Omy#S15292521	Trypsin-1 precursor [Salmo salar]	1.14402	1.36021	0.891332	-1.67113	-1.49247
Ssa#S30272201	Trypsin-1 precursor [Salmo salar]	0.328502	1.43735	1.04405	-2.42137	-1.92174
