# Supplementary material for: Gene expression analyses of immune responses in Atlantic salmon during early stages of infection by salmon louse (Lepeophtheirus salmonis) revealed bi-phasic responses coinciding with the copepod-chalimus transition
Source: BMC Genomics. 2011 Mar 7;12:141. doi: 10.1186/1471-2164-12-141 (PMC3062619; doi:10.1186/1471-2164-12-141)
Supplement: Additional file 4 — Secretory proteins, components of complement and coagulation cascade differential expression in spleen, microarray results. [file 1471-2164-12-141-S4.XLS]

## Sheet: Sheet1
Additional file 4: Genes for components of coagulation and complement cascade and secretory proteins with differential expression in the spleen.
The mean log2-ER values are presented in Fig. 5A
Data are log2-ER
Probe ID	Gene	D1	D3	D5	D10	D15
	Complement and coagulation cascade
Ssa#S35025085	C1 inhibitor	-1.1246	0.0865899	-3.55121	0.193822	0.0703932
Omy#S34314498	C1q and tumor necrosis factor related protein 2	0.257041	0.442977	-2.55189	-0.479593	0.385927
Ssa#KSS1868	C1q-like adipose specific protein [Salvelinus fontinalis]	0.546278	0.00572	0.31424	-1.3896	0.445879
Ssa#S23659844	C1R/C1S subunit of Ca2+-dependent complex	-0.306949	-0.0680015	-2.88889
Ssa#S31981247	Coagulation factor IX precursor	-0.349058	-0.17369	-1.85875	0.0223083	-0.374524
Ssa#S19100148	Coagulation factor IX precursor	-0.715786	0.00144667	-1.48438		-0.125718
Ssa#CK887860	Complement C1q subcomponent subunit C precursor	-1.23759	-0.446712	-0.227632	-0.197276	-0.55773
Ssa#GRASP223649107	Complement C1q subcomponent subunit C precursor	-0.553233	-1.02314	-0.250002	-0.316882	-0.841394
Ssa#S19101240	Complement C1q-like protein 4	-0.752827	0.0650598	-3.48926	-0.327149	-0.121599
Ssa#S18835351	complement C4	0.615892	0.12363	-1.30589		0.553168
Ssa#STIR22988	complement component C3	0.0929665	0.242217	-1.77275	0.85275	0.207031
Ssa#S34822137	complement component C3	-1.92397	-1.05757	-4.73634	0.199563	-0.153615
Ssa#AM402482	complement component C3-3	0.0874917	0.730904	-1.95264	0.581782	0.0567483
Ssa#S35658786	complement component C3-4	-0.40144	-0.0805104	-4.00302	0.213204	0.0934167
Ssa#S19107258	complement component C8 beta	-1.53741	-0.22579	-4.1346	0.32017	0.208973
Ssa#GRASP221219847	Complement component C8 gamma chain	0.129186	0.669456	-1.7194	-0.00993075	0.231183
Ssa#S18845888	complement component C9	-0.0306443	0.141357	-1.05738	0.0255977	0.123373
Ssa#S27548663	complement factor B/C2-B	-0.835795	-0.0415024	-3.0272	-0.00858935	-0.0625998
Omy#S15239821	complement factor H precursor	-0.60283	-0.0943123	-4.87533	0.216356	0.358676
Ssa#S18834140	complement factor H precursor	-0.297267	0.180738	-4.5148	-0.00561136	0.111454
Ssa#TC105941	complement factor H precursor	-0.581335	0.28469	-4.75308		0.216472
Ssa#S31984590	complement factor H1 protein	-2.55972	-1.11547	-6.04488	0.499339	0.10872
Ssa#S18835744	complement factor I preproprotein	-0.402534	0.438633	-3.30463	-0.0592249	0.152163
Ssa#TC78366	dolichyl-diphosphooligosaccharide-protein glycosyltransferase precursor	0.435676	-1.16745	0.599334	-0.580998	0.546378
Ssa#S35025091	plasminogen	-0.30855	-0.0297624	-2.63888	0.307567	0.0451683
Ssa#CB498739	properdin P factor complement 1 precursor	0.313791	0.517768	-1.12524	0.220415	0.10424
Ssa#S35671018	prothrombin	-0.775776	-0.250719	-3.0251	-0.152936	0.0596466
	Secretory proteins
Ssa#CK895788	toxin-1	-0.998347	-1.0509	-3.17769	-0.561479	0.219914
Ssa#S35025421	alpha-1-antiproteinase-like protein	-1.90868	-0.0061165	-5.05149	0.293836	-0.081001
Omy#S15326794	alpha-2-HS-glycoprotein	-0.397976	0.0439969	-2.74999
Ssa#AM397491	alpha-2-macroglobulin precursor	0.0811159	0.239014	-1.03491	0.176957	-0.162037
Ssa#TC109320	alpha-2-macroglobulin-like 1	-0.976982	0.0224621	-3.79902		0.0391788
Ssa#S35681545	amyloid beta (A4) precursor protein-binding, family B, member 1 interacting protein	0.603295	0.655468	-1.7463	0.115469	-0.0330345
Omy#S15286673	apolipoprotein A-I-1	-3.9292	-1.17435	-5.84842	0.34657	-0.413633
Ssa#AM402570	Apolipoprotein A-I-1 precursor	-1.07839	-0.062694	-3.11538	-0.11216	0.0317516
Omy#S24638154	apolipoprotein A-I-2	-2.25039	-0.341579	-4.45175	0.0388288	-0.0276879
Ssa#S18862675	apolipoprotein A-II	-5.33486	-3.26628	-7.07416	1.28687	-0.792213
Ssa#S47729160	Apolipoprotein A-IV precursor	-1.05983	-0.149347	-2.82192	0.278919	-1.19489
Ssa#S18892500	apolipoprotein B	-2.62231	-0.805273	-4.0544	0.839723	-1.23664
Omy#S24637898	apolipoprotein B	-0.208086		-2.09719	0.00136565	0.151818
Ssa#CB504205	apolipoprotein B precursor	-2.74939	-0.436297	-6.35396	0.0850363	-0.401887
Omy#S32043708	Apolipoprotein C-I precursor	-1.21443	-0.574897	-3.55917	-0.518131	0.111194
Omy#S23923347	Apolipoprotein C-I precursor	-1.75586	-0.158844	-3.05783	-0.545865	0.39768
Ssa#S18855976	Apolipoprotein C-I precursor	-1.09221	-0.0676008	-2.38979	-0.818455	0.824321
Ssa#CK896570	Apolipoprotein CII	-0.905488	0.201502	-2.5253	-0.0577331	0.231117
Ssa#S18848149	Beta-2-glycoprotein 1	-2.04231	-0.314434	-5.41454	0.839825	-0.290114
Ssa#GRASP223672554	Beta-2-glycoprotein 1	-0.980073	0.125671	-3.96667	0.0252463	0.151206
Ssa#S30258746	ceruloplasmin precursor	-0.277795	0.0250413	-2.69879	0.126391	0.133093
Ssa#S18887515	chemokine (C-C motif) receptor 7 precursor	-0.486684	1.05253	-0.146444	-0.439471	-0.261856
Ssa#S31965695	choriogenin L [Oncorhynchus masou]	-1.42171	-0.0904126	-3.69194		0.456625
Ssa#S35455968	C-type lectin domain family 4 member E	-0.775246	-0.0927863	-2.5305	0.0351879	-0.279212
Ssa#S35509863	Cystatin-F precursor	0.192245	0.065548	-2.61109	0.128689	0.522857
Ssa#S18845281	defensin beta 3	-0.66205	0.242078	-2.29356	-0.135622	-0.652332
Ssa#STIR26776	fibrinogen, gamma chain isoform gamma-A precursor	-1.52119	-0.0963611	-5.16127	0.418033	-0.0145023
Ssa#S35472445	fibronectin 1 [Danio rerio]	0.222226	0.284606	-1.58672	-1.18404	-1.01162
Ssa#S18835622	Gastrotropin	-4.02866	-2.74571	-5.11926	0.530061	-0.561532
Ssa#AM049745	haptoglobin	-0.487125	0.00911747	-2.78329	-0.185006	0.124055
Ssa#S18835747	haptoglobin	-0.737206	0.0334612	-2.9066	-0.36335	0.742955
Ssa#AM402522	haptoglobin fragment 2	-0.551489	0.244727	-2.649	-0.292226	0.793947
Ssa#BG935071	haptoglobin fragment 2	-0.5975	0.0615518	-2.98114	-0.496404	0.619925
Ssa#S34822126	hemopexin-like protein	-0.838793	0.192757	-4.74738	0.0273042	0.0645457
Ssa#S18835396	hemopexin-like protein	0.484242	0.228029	-2.32276	-0.0652543	0.452942
Ssa#S18835827	inter-alpha (globulin) inhibitor H3 preproprotein	-0.992863	0.0465481	-2.86267	0.0386381	-0.22503
Ssa#TC94054	Leukocyte cell-derived chemotaxin 2 precursor	-0.997904	-0.866725	-2.57475	0.575216	-0.0436055
Ssa#S30273577	Lipopolysaccharide-induced tumor necrosis factor-alpha factor homolog	-0.383913	-0.0886135	-1.10396	-0.409278	-0.792477
Omy#S21809075	liver-expressed antimicrobial peptide 2B	-0.434464	0.180055	-1.09079	0.0689323	0.130836
Ssa#DW536383	mannose receptor C type 1 precursor	0.667606	0.643976	-1.76406	0.019897	0.0755639
Ssa#GRASP209148218	MAP kinase-activated protein kinase 3	-0.0941447	0.124332	-1.18123	-0.263564	-0.174654
Ssa#S18892488	pentraxin	-3.94955	-1.50072	-7.54597	0.631276	0.380117
Ssa#S18836090	precerebellin-like protein	-0.411926	-0.541892	-3.5862	-1.10263	0.0750905
Ssa#S18846488	pregnancy-zone protein	-1.28124	0.0340435	-5.76695	-0.0231145	0.209002
Ssa#S19108411	rhamnose-binding lectin WCL1 [Salvelinus leucomaenis]	-0.293989	-0.0870312	-1.33933	-0.165779	-0.139274
Ssa#S23659227	RNase 2 [Oncorhynchus masou formosanus]	-4.27196	-1.25523	-5.6309	0.862819	-0.10133
Ssa#STIR34204	trypsin domain containing 1 isoform a	-0.765559	0.72036	-1.49941	-0.0937803	0.166008
Ssa#CK886184	Type-2 ice-structuring protein precursor	0.626721	0.229415	-2.23039	0.681738	-0.435682
Ssa#GRASP221221661	Type-4 ice-structuring protein LS-12 precursor	-1.95423	0.144848	-2.87257	0.120228	0.695463
Ssa#S18862026	Type-4 ice-structuring protein LS-12 precursor	-1.76297		-2.75508		0.168698
Ssa#S31967851	Type-4 ice-structuring protein precursor	-2.45278	-0.131656	-6.1421	-0.0603085	0.33967
Ssa#S18892504	unnamed protein product	-4.84709	-1.85605	-5.62209	0.730665	0.26224
Ssa#S23659664	vitelline envelope protein beta	-1.62911		-4.04343		0.417208
Ssa#S18892237	Secreted phosphoprotein 24 precursor	-4.10466	-0.947971	-4.87179	2.01695	-0.0737958
Ssa#CN442491	Leukocyte cell-derived chemotaxin 2 precursor	-0.88608	-0.49759	-2.88712	0.942892	0.0863791
